# Supplementary material for: Bsal susceptibility depends on host origin but not on skin microbiota in captive Pleurodeles waltl
Source: Anim Microbiome. 2025 Nov 28;7:123. doi: 10.1186/s42523-025-00485-x (PMC12661705; doi:10.1186/s42523-025-00485-x)
Supplement: Supplementary file 1 — Supplementary Material 1 [file 42523_2025_485_MOESM1_ESM.xlsx]

## Sheet: Sheet1
Newt ID	Origin	Sex	Age (years)	Weight (Day 0)	Weight (Day 133)	Length (Day 0)	Length (Day 133)	BMI (Day 0)	BMI (Day 133)	Infection intensity	Disease severity
Newt 1	Stock 2	NA	1	13.16	15.6	65.48	71.51	0.307	0.305	0.094	2.75
Newt 2	Stock 2	F	1	7.78	10.57	56.07	63.44	0.247	0.263	0.114	1.44
Newt 3	Stock 2	M	1	10.56	12.61	60.2	72.71	0.291	0.239	0.1	1.29
Newt 4	Stock 2	M	1	7.92	9.94	51.86	61.36	0.294	0.264	0.09	0.31
Newt 5	Stock 2	M	1	5.62	7.37	50.75	59.06	0.218	0.211	0.168	1.5
Newt 6	Stock 2	M	1	8.14	11.42	51.95	67.94	0.302	0.247	0.101	1.1
Newt 7	Stock 2	NA	1	12.95	17.07	62.35	70.8	0.333	0.341	0.161	-0.31
Newt 8	Stock 2	F	1	8.27	9.67	55.02	65.86	0.273	0.223	0.102	1.16
Newt 9	Stock 2	M	1	10.04	12.64	55.82	64.73	0.322	0.302	0.074	2.65
Newt 10	Stock 2	F	1	10.8	13.1	61.58	70	0.285	0.267	0	-0.37
Newt 11	Stock 2	F	1	9.07	12.17	58.95	67.2	0.261	0.269	0.07	0.79
Newt 12	Stock 2	NA	1	8.73	10.96	52.61	60.9	0.315	0.296	0.061	0.08
Newt 13	Stock 1	F	1	9.05	11.24	54.57	66.91	0.304	0.251	0.093	2.1
Newt 14	Stock 1	M	1	7.56	11.47	55.42	63.5	0.246	0.284	0.078	0.77
Newt 15	Stock 1	NA	1	11.13	13.91	65.29	70.27	0.261	0.282	0.087	-0.11
Newt 16	Stock 1	F	1	9.07	11.4	58.8	62.55	0.262	0.291	0.077	-1.55
Newt 17	Stock 1	F	1	7.19	9.87	59.63	61.79	0.202	0.259	0.043	-2.1
Newt 18	Stock 1	F	1	10.39	12.16	59.69	66.27	0.292	0.277	0	0.49
Newt 19	Stock 1	F	1	11.54	12.94	56.19	68.7	0.366	0.274	0.095	2.03
Newt 20	Stock 1	M	1	10.62	14.32	61.17	64.77	0.284	0.341	0	-1.93
Newt 21	Stock 1	NA	1	10.37	11.8	62.63	66.98	0.264	0.263	0.041	0.6
Newt 22	Stock 1	NA	1	7.61	11.25	60.24	63.76	0.21	0.277	0.052	-1.4
Newt 23	Stock 1	M	1	6.1	10.73	53.04	63.25	0.217	0.268	0.099	-4.36
Newt 24	Stock 1	F	1	10.46	12.52	57.79	68.4	0.313	0.268	0.041	2.44
Newt 25	Stock 1	F	1	10.46	11.9	51.52	58.49	0.394	0.348	0.047	1.91
Newt 26	Stock 1	F	1	9.37	13.15	63.57	67.92	0.232	0.285	0	-2.49
Newt 27	Stock 1	F	1	9.92	13.36	61.09	68.68	0.266	0.283	0.098	0.61
Newt 28	Stock 1	M	1	8.71	11.61	55.52	61.77	0.283	0.304	0.15	-2.92
Newt 29	Stock 1	M	1	5.99	8.79	51.35	59.07	0.227	0.252	0	-1.75
Newt 30	Stock 1	F	1	13.35	17.4	64.33	67.68	0.323	0.38	0.07	-1.56
Newt 31	Stock 1	M	1	10.45	11.97	59.15	62.66	0.299	0.305	0.025	-0.72
Newt 32	Stock 1	F	1	12.27	14.22	65.91	68.25	0.282	0.305	0.058	0.91
Newt 33	Stock 3	NA	1	12.7	14.74	61.56	67.08	0.335	0.328	0.059	0.84
Newt 34	Stock 3	F	1	11.12	13.89	60.63	66.21	0.303	0.317	0.085	-0.52
Newt 35	Stock 3	F	1	13.2	14.32	64.65	72.19	0.316	0.275	NA	NA
Newt 36	Stock 3	F	1	9.8	11.19	60.12	66.83	0.271	0.251	0.132	0
Newt 37	Stock 3	F	1	13.02	14.76	66.42	75.09	0.295	0.262	0.048	0.29
Newt 38	Stock 3	F	1	10.63	13.91	61.27	69.88	0.283	0.285	0.037	-0.31
Newt 39	Stock 3	F	1	10.49	12.3	66.23	68.41	0.239	0.263	0.049	-1.33
Newt 40	Stock 3	NA	1	10.05	13.59	54.8	66.48	0.335	0.307	0.066	-0.71
Newt 41	Stock 3	NA	1	11.17	14.83	64.22	68.02	0.271	0.321	0.043	-1.72
Newt 42	Stock 3	F	1	10.82	11.67	58.25	63.48	0.319	0.29	0.087	-0.1
Newt 43	Stock 3	F	1	9.93	11.25	61.02	66.3	0.267	0.256	0.054	0.18
