# Supplementary material for: Bsal susceptibility depends on host origin but not on skin microbiota in captive Pleurodeles waltl
Source: Anim Microbiome. 2025 Nov 28;7:123. doi: 10.1186/s42523-025-00485-x (PMC12661705; doi:10.1186/s42523-025-00485-x)
Supplement: Supplementary file 2 — Supplementary Material 2 [file 42523_2025_485_MOESM2_ESM.xlsx]

## Sheet: Supplementary_table_1
ASV reference	baseMean	log2FoldChange	lfcSE	padj	Phylum	Class	Order	Family	Genus	Species	change
ASV31:Chitinibacter.suncheonensis	651.611	13.0669	0.639141	2.48944e-90	Proteobacteria	Gammaproteobacteria	Burkholderiales	Chitinibacteraceae	Chitinibacter	suncheonensis	Increase
ASV9:Acinetobacter.sp	1103.81	13.8273	0.695215	1.24292e-85	Proteobacteria	Gammaproteobacteria	Pseudomonadales	Moraxellaceae	Acinetobacter	NA	Increase
ASV64:Aurantisolimonas.sp	265.601	11.7721	0.595423	9.77109e-85	Bacteroidota	Bacteroidia	Chitinophagales	Chitinophagaceae	Aurantisolimonas	NA	Increase
ASV69:Aurantisolimonas.sp	241.422	11.6344	0.594328	3.06431e-83	Bacteroidota	Bacteroidia	Chitinophagales	Chitinophagaceae	Aurantisolimonas	NA	Increase
ASV45:Flavobacterium.sp	366.234	12.2356	0.668158	6.9556e-73	Bacteroidota	Bacteroidia	Flavobacteriales	Flavobacteriaceae	Flavobacterium	NA	Increase
ASV68:Comamonas.sp	229.594	11.5621	0.635843	6.40031e-72	Proteobacteria	Gammaproteobacteria	Burkholderiales	Comamonadaceae	Comamonas	NA	Increase
ASV144:Leadbetterella.sp	84.8564	10.1259	0.628824	1.6336e-56	Bacteroidota	Bacteroidia	Cytophagales	Spirosomaceae	Leadbetterella	NA	Increase
ASV98:Acinetobacter.sp	131.58	10.7591	0.674729	1.87703e-55	Proteobacteria	Gammaproteobacteria	Pseudomonadales	Moraxellaceae	Acinetobacter	NA	Increase
ASV179:Leadbetterella.sp	57.8923	9.57422	0.604671	1.0346e-54	Bacteroidota	Bacteroidia	Cytophagales	Spirosomaceae	Leadbetterella	NA	Increase
ASV138:Acinetobacter.sp	90.8602	10.2248	0.652743	1.39947e-53	Proteobacteria	Gammaproteobacteria	Pseudomonadales	Moraxellaceae	Acinetobacter	NA	Increase
ASV120:Leadbetterella.sp	115.954	10.5765	0.68801	1.15564e-51	Bacteroidota	Bacteroidia	Cytophagales	Spirosomaceae	Leadbetterella	NA	Increase
ASV102:Terrimonas.sp	138.507	10.8328	0.7363	2.20227e-47	Bacteroidota	Bacteroidia	Chitinophagales	Chitinophagaceae	Terrimonas	NA	Increase
ASV188:Microbacterium.sp	49.6008	9.35183	0.647669	1.14041e-45	Actinobacteriota	Actinobacteria	Micrococcales	Microbacteriaceae	Microbacterium	NA	Increase
ASV249:Sphingobacterium.sp	36.9343	8.92566	0.633865	1.82783e-43	Bacteroidota	Bacteroidia	Sphingobacteriales	Sphingobacteriaceae	Sphingobacterium	NA	Increase
ASV262:Bdellovibrio.sp	34.9324	8.84548	0.645707	3.62715e-41	Bdellovibrionota	Bdellovibrionia	Bdellovibrionales	Bdellovibrionaceae	Bdellovibrio	NA	Increase
ASV20:Acinetobacter.sp	64.4819	9.7304	0.724617	1.27033e-39	Proteobacteria	Gammaproteobacteria	Pseudomonadales	Moraxellaceae	Acinetobacter	NA	Increase
ASV201:Glutamicibacter.sp	46.4996	9.25883	0.69244	2.52883e-39	Actinobacteriota	Actinobacteria	Micrococcales	Micrococcaceae	Glutamicibacter	NA	Increase
ASV285:Timonella.sp	29.9595	8.62482	0.661877	2.08149e-37	Actinobacteriota	Actinobacteria	Micrococcales	Micrococcales Incertae Sedis	Timonella	NA	Increase
ASV320:Gemmobacter.sp	24.452	8.33166	0.644731	8.25797e-37	Proteobacteria	Alphaproteobacteria	Rhodobacterales	Rhodobacteraceae	Gemmobacter	NA	Increase
ASV329:Leucobacter.salsicius	20.4931	8.0773	0.637728	2.1141e-35	Actinobacteriota	Actinobacteria	Micrococcales	Microbacteriaceae	Leucobacter	salsicius	Increase
ASV240:Sphingobacterium.kyonggiense	37.1749	8.93538	0.721957	7.83397e-34	Bacteroidota	Bacteroidia	Sphingobacteriales	Sphingobacteriaceae	Sphingobacterium	kyonggiense	Increase
ASV334:Glutamicibacter.sp	20.9954	8.11166	0.662936	4.3411e-33	Actinobacteriota	Actinobacteria	Micrococcales	Micrococcaceae	Glutamicibacter	NA	Increase
ASV259:Pedobacter.sp	35.226	8.85757	0.728038	9.63965e-33	Bacteroidota	Bacteroidia	Sphingobacteriales	Sphingobacteriaceae	Pedobacter	NA	Increase
ASV422:Leucobacter.sp	14.32	7.56024	0.672163	4.50766e-28	Actinobacteriota	Actinobacteria	Micrococcales	Microbacteriaceae	Leucobacter	NA	Increase
ASV316:Acinetobacter.sp	23.7743	8.29139	0.741375	9.04289e-28	Proteobacteria	Gammaproteobacteria	Pseudomonadales	Moraxellaceae	Acinetobacter	NA	Increase
ASV212:Aeromonas.sp	20.1648	8.05352	0.722987	1.45667e-27	Proteobacteria	Gammaproteobacteria	Enterobacterales	Aeromonadaceae	Aeromonas	NA	Increase
ASV361:Bacteroides.sp	20.8397	8.09986	0.74677	3.36353e-26	Bacteroidota	Bacteroidia	Bacteroidales	Bacteroidaceae	Bacteroides	NA	Increase
ASV55:Aerococcus.sp	113.288	10.543	0.991705	3.35536e-25	Firmicutes	Bacilli	Lactobacillales	Aerococcaceae	Aerococcus	NA	Increase
ASV435:Parabacteroides.sp	14.3281	7.55922	0.714473	5.67262e-25	Bacteroidota	Bacteroidia	Bacteroidales	Tannerellaceae	Parabacteroides	NA	Increase
ASV418:Pedobacter.sp	14.5689	7.58366	0.735373	9.12879e-24	Bacteroidota	Bacteroidia	Sphingobacteriales	Sphingobacteriaceae	Pedobacter	NA	Increase
ASV151:Cellvibrio.sp	20.6864	8.08922	0.80851	2.09739e-22	Proteobacteria	Gammaproteobacteria	Pseudomonadales	Cellvibrionaceae	Cellvibrio	NA	Increase
ASV506:Gemmobacter.sp	9.38037	6.94924	0.707234	1.19136e-21	Proteobacteria	Alphaproteobacteria	Rhodobacterales	Rhodobacteraceae	Gemmobacter	NA	Increase
ASV143:Sphingobacterium.sp	83.5923	10.1044	1.02966	1.32616e-21	Bacteroidota	Bacteroidia	Sphingobacteriales	Sphingobacteriaceae	Sphingobacterium	NA	Increase
ASV513:Pedobacter.sp	8.69532	6.83809	0.7077	5.7466e-21	Bacteroidota	Bacteroidia	Sphingobacteriales	Sphingobacteriaceae	Pedobacter	NA	Increase
ASV480:Sphingobacterium.sp	10.8846	7.16243	0.745441	9.23663e-21	Bacteroidota	Bacteroidia	Sphingobacteriales	Sphingobacteriaceae	Sphingobacterium	NA	Increase
ASV271:Anaerosinus.sp	31.7629	8.70868	0.930865	9.7631e-20	Firmicutes	Negativicutes	Veillonellales-Selenomonadales	Sporomusaceae	Anaerosinus	NA	Increase
ASV490:Brevundimonas.sp	10.3685	7.09409	0.778535	9.18615e-19	Proteobacteria	Alphaproteobacteria	Caulobacterales	Caulobacteraceae	Brevundimonas	NA	Increase
ASV534:Rikenella.sp	9.10932	6.90553	0.758633	9.87574e-19	Bacteroidota	Bacteroidia	Bacteroidales	Rikenellaceae	Rikenella	NA	Increase
ASV83:Paracoccus.zhejiangensis	175.816	9.28564	1.02766	1.79785e-18	Proteobacteria	Alphaproteobacteria	Rhodobacterales	Rhodobacteraceae	Paracoccus	zhejiangensis	Increase
ASV288:Sphingobacterium.sp	31.2926	8.68672	0.968037	2.95839e-18	Bacteroidota	Bacteroidia	Sphingobacteriales	Sphingobacteriaceae	Sphingobacterium	NA	Increase
ASV544:NA.sp	8.36394	6.78265	0.758628	3.81089e-18	Proteobacteria	Alphaproteobacteria	Sphingomonadales	Sphingomonadaceae	NA	NA	Increase
ASV336:Clostridium sensu stricto 1.sp	9.18369	6.91847	0.775169	4.32947e-18	Firmicutes	Clostridia	Clostridiales	Clostridiaceae	Clostridium sensu stricto 1	NA	Increase
ASV66:Pseudomonas.sp	207.939	2.45753	0.276598	6.14417e-18	Proteobacteria	Gammaproteobacteria	Pseudomonadales	Pseudomonadaceae	Pseudomonas	NA	Increase
ASV665:NA.sp	5.44825	6.16298	0.708712	3.17496e-17	Proteobacteria	Gammaproteobacteria	Burkholderiales	Comamonadaceae	NA	NA	Increase
ASV464:Taibaiella.sp	12.111	7.31714	0.844908	4.29348e-17	Bacteroidota	Bacteroidia	Chitinophagales	Chitinophagaceae	Taibaiella	NA	Increase
ASV396:Stenotrophomonas.maltophilia	16.9073	7.79867	0.901609	4.62065e-17	Proteobacteria	Gammaproteobacteria	Xanthomonadales	Xanthomonadaceae	Stenotrophomonas	maltophilia	Increase
ASV218:Aeromonas.sp	26.682	8.45698	0.979668	5.28106e-17	Proteobacteria	Gammaproteobacteria	Enterobacterales	Aeromonadaceae	Aeromonas	NA	Increase
ASV111:Sphingobacterium.sp	129.384	8.56223	1.02672	6.26995e-16	Bacteroidota	Bacteroidia	Sphingobacteriales	Sphingobacteriaceae	Sphingobacterium	NA	Increase
ASV703:NA.sp	4.25671	5.8083	0.704322	1.3374e-15	Proteobacteria	Alphaproteobacteria	Rhodobacterales	Rhodobacteraceae	NA	NA	Increase
ASV570:Flavihumibacter.cheonanensis	6.86321	6.50049	0.789918	1.52905e-15	Bacteroidota	Bacteroidia	Chitinophagales	Chitinophagaceae	Flavihumibacter	cheonanensis	Increase
ASV486:Acinetobacter.sp	6.93776	6.51414	0.795588	2.13653e-15	Proteobacteria	Gammaproteobacteria	Pseudomonadales	Moraxellaceae	Acinetobacter	NA	Increase
ASV43:NA.sp	359.801	6.33643	0.783315	4.77028e-15	Proteobacteria	Gammaproteobacteria	Burkholderiales	Comamonadaceae	NA	NA	Increase
ASV569:Iamia.sp	7.14429	6.55661	0.815772	7.14336e-15	Actinobacteriota	Acidimicrobiia	Microtrichales	Iamiaceae	Iamia	NA	Increase
ASV359:Bacteroides.sp	21.3076	8.13216	1.0161	9.32098e-15	Bacteroidota	Bacteroidia	Bacteroidales	Bacteroidaceae	Bacteroides	NA	Increase
ASV681:Perlucidibaca.sp	5.0482	6.05383	0.757588	1.02028e-14	Proteobacteria	Gammaproteobacteria	Pseudomonadales	Moraxellaceae	Perlucidibaca	NA	Increase
ASV186:Sphingobacterium.sp	51.9566	8.45722	1.08461	4.62165e-14	Bacteroidota	Bacteroidia	Sphingobacteriales	Sphingobacteriaceae	Sphingobacterium	NA	Increase
ASV344:Leucobacter.zeae	10.3851	7.09537	0.919023	8.39095e-14	Actinobacteriota	Actinobacteria	Micrococcales	Microbacteriaceae	Leucobacter	zeae	Increase
ASV251:Jeotgalicoccus.sp	29.0062	7.50927	0.980377	1.33846e-13	Firmicutes	Bacilli	Staphylococcales	Staphylococcaceae	Jeotgalicoccus	NA	Increase
ASV473:Parabacteroides.sp	11.6003	7.25507	0.947621	1.36206e-13	Bacteroidota	Bacteroidia	Bacteroidales	Tannerellaceae	Parabacteroides	NA	Increase
ASV280:Enterococcus.eurekensis	29.3696	7.38327	0.980586	3.51908e-13	Firmicutes	Bacilli	Lactobacillales	Enterococcaceae	Enterococcus	eurekensis	Increase
ASV640:Bacteroides.sp	5.84561	6.26596	0.836843	4.79901e-13	Bacteroidota	Bacteroidia	Bacteroidales	Bacteroidaceae	Bacteroides	NA	Increase
ASV431:Paludicola.sp	14.9815	7.62368	1.03031	9.02695e-13	Firmicutes	Clostridia	Oscillospirales	Ruminococcaceae	Paludicola	NA	Increase
ASV235:Vagococcus.fluvialis	31.9907	7.3347	1.02933	6.37734e-12	Firmicutes	Bacilli	Lactobacillales	Vagococcaceae	Vagococcus	fluvialis	Increase
ASV487:NA.sp	11.0347	7.18267	1.01159	7.53497e-12	Firmicutes	Clostridia	Lachnospirales	Lachnospiraceae	NA	NA	Increase
ASV481:NA.sp	4.73635	5.96695	0.861693	2.54256e-11	Proteobacteria	Gammaproteobacteria	Burkholderiales	Neisseriaceae	NA	NA	Increase
ASV555:NA.sp	7.30583	6.58962	0.955586	3.09043e-11	Acidobacteriota	Blastocatellia	Blastocatellales	Blastocatellaceae	NA	NA	Increase
ASV628:Sphingobacterium.sp	5.54919	6.19159	0.90198	3.82397e-11	Bacteroidota	Bacteroidia	Sphingobacteriales	Sphingobacteriaceae	Sphingobacterium	NA	Increase
ASV424:Parabacteroides.sp	14.8041	7.60696	1.12351	7.28631e-11	Bacteroidota	Bacteroidia	Bacteroidales	Tannerellaceae	Parabacteroides	NA	Increase
ASV655:Sphingobacterium.sp	5.09535	6.06682	0.910036	1.46592e-10	Bacteroidota	Bacteroidia	Sphingobacteriales	Sphingobacteriaceae	Sphingobacterium	NA	Increase
ASV621:Sphingobacterium.sp	5.69074	6.22698	0.935435	1.55527e-10	Bacteroidota	Bacteroidia	Sphingobacteriales	Sphingobacteriaceae	Sphingobacterium	NA	Increase
ASV347:Trichococcus.sp	19.4627	6.26183	0.948353	2.22443e-10	Firmicutes	Bacilli	Lactobacillales	Carnobacteriaceae	Trichococcus	NA	Increase
ASV667:NA.sp	5.24867	6.11085	0.928969	2.60842e-10	Firmicutes	Clostridia	Oscillospirales	[Eubacterium] coprostanoligenes group	NA	NA	Increase
ASV476:Pseudoxanthomonas.sp	11.4662	7.23826	1.10601	3.24441e-10	Proteobacteria	Gammaproteobacteria	Xanthomonadales	Xanthomonadaceae	Pseudoxanthomonas	NA	Increase
ASV675:Croceicoccus.sp	4.77938	5.97767	0.914108	3.33292e-10	Proteobacteria	Alphaproteobacteria	Sphingomonadales	Sphingomonadaceae	Croceicoccus	NA	Increase
ASV678:Nocardioides.sp	4.49314	5.88754	0.923507	9.64551e-10	Actinobacteriota	Actinobacteria	Propionibacteriales	Nocardioidaceae	Nocardioides	NA	Increase
ASV557:Sphingopyxis.witflariensis	3.82244	5.65402	0.892731	1.25691e-09	Proteobacteria	Alphaproteobacteria	Sphingomonadales	Sphingomonadaceae	Sphingopyxis	witflariensis	Increase
ASV530:Dyadobacter.sp	8.73998	6.84695	1.09219	1.8774e-09	Bacteroidota	Bacteroidia	Cytophagales	Spirosomaceae	Dyadobacter	NA	Increase
ASV40:Rheinheimera.sp	422.798	4.42925	0.71772	3.42883e-09	Proteobacteria	Gammaproteobacteria	Enterobacterales	Alteromonadaceae	Rheinheimera	NA	Increase
ASV660:Myroides.sp	4.88039	6.00953	0.978788	4.15464e-09	Bacteroidota	Bacteroidia	Flavobacteriales	Flavobacteriaceae	Myroides	NA	Increase
ASV497:Ottowia.sp	10.4918	6.21802	1.01764	4.96813e-09	Proteobacteria	Gammaproteobacteria	Burkholderiales	Comamonadaceae	Ottowia	NA	Increase
ASV688:dgA-11 gut group.sp	4.42248	5.86798	0.967512	6.54378e-09	Bacteroidota	Bacteroidia	Bacteroidales	Rikenellaceae	dgA-11 gut group	NA	Increase
ASV274:Acinetobacter.sp	16.1855	6.06218	1.00176	7.06733e-09	Proteobacteria	Gammaproteobacteria	Pseudomonadales	Moraxellaceae	Acinetobacter	NA	Increase
ASV443:Corynebacterium.sp	9.82895	7.01698	1.16048	7.23861e-09	Actinobacteriota	Actinobacteria	Corynebacteriales	Corynebacteriaceae	Corynebacterium	NA	Increase
ASV484:Rheinheimera.sp	7.39497	6.60585	1.10832	1.21635e-08	Proteobacteria	Gammaproteobacteria	Enterobacterales	Alteromonadaceae	Rheinheimera	NA	Increase
ASV599:Bacteroides.sp	6.98154	6.52188	1.11201	2.14216e-08	Bacteroidota	Bacteroidia	Bacteroidales	Bacteroidaceae	Bacteroides	NA	Increase
ASV421:Sphingobacterium.sp	12.8083	5.47452	0.937287	2.46072e-08	Bacteroidota	Bacteroidia	Sphingobacteriales	Sphingobacteriaceae	Sphingobacterium	NA	Increase
ASV260:Acidovorax.sp	32.3413	6.45514	1.10758	2.63794e-08	Proteobacteria	Gammaproteobacteria	Burkholderiales	Comamonadaceae	Acidovorax	NA	Increase
ASV536:Bacteroides.sp	7.19227	6.108	1.04924	2.72979e-08	Bacteroidota	Bacteroidia	Bacteroidales	Bacteroidaceae	Bacteroides	NA	Increase
ASV89:Stenotrophomonas.sp	140.13	4.32233	0.746304	3.23957e-08	Proteobacteria	Gammaproteobacteria	Xanthomonadales	Xanthomonadaceae	Stenotrophomonas	NA	Increase
ASV434:Parabacteroides.sp	14.1775	6.16478	1.09668	8.48804e-08	Bacteroidota	Bacteroidia	Bacteroidales	Tannerellaceae	Parabacteroides	NA	Increase
ASV255:Bacteroides.sp	33.9146	6.12178	1.0967	1.05223e-07	Bacteroidota	Bacteroidia	Bacteroidales	Bacteroidaceae	Bacteroides	NA	Increase
ASV622:Moheibacter.sp	5.56082	6.19593	1.1242	1.55642e-07	Bacteroidota	Bacteroidia	Flavobacteriales	Weeksellaceae	Moheibacter	NA	Increase
ASV22:Taibaiella.sp	575.706	1.5968	0.292978	2.18685e-07	Bacteroidota	Bacteroidia	Chitinophagales	Chitinophagaceae	Taibaiella	NA	Increase
ASV77:Pseudomonas.sp	161.993	2.8596	0.558776	1.2919e-06	Proteobacteria	Gammaproteobacteria	Pseudomonadales	Pseudomonadaceae	Pseudomonas	NA	Increase
ASV134:Leucobacter.aridicollis	3.25009	5.42091	1.06183	1.36515e-06	Actinobacteriota	Actinobacteria	Micrococcales	Microbacteriaceae	Leucobacter	aridicollis	Increase
ASV355:Morganella.morganii	19.5937	8.01157	1.57086	1.39358e-06	Proteobacteria	Gammaproteobacteria	Enterobacterales	Morganellaceae	Morganella	morganii	Increase
ASV471:Leucobacter.sp	7.59211	4.45801	0.879328	1.62595e-06	Actinobacteriota	Actinobacteria	Micrococcales	Microbacteriaceae	Leucobacter	NA	Increase
ASV731:Aeromicrobium.sp	3.97327	5.71107	1.14616	2.49001e-06	Actinobacteriota	Actinobacteria	Propionibacteriales	Nocardioidaceae	Aeromicrobium	NA	Increase
ASV331:NA.sp	22.1141	5.43205	1.09546	2.8048e-06	Proteobacteria	Gammaproteobacteria	Burkholderiales	Comamonadaceae	NA	NA	Increase
ASV834:Parabacteroides.sp	3.28664	5.43292	1.10188	3.22246e-06	Bacteroidota	Bacteroidia	Bacteroidales	Tannerellaceae	Parabacteroides	NA	Increase
ASV225:Bacteroides.sp	33.0149	4.80859	0.984695	3.99408e-06	Bacteroidota	Bacteroidia	Bacteroidales	Bacteroidaceae	Bacteroides	NA	Increase
ASV627:Bacteroides.sp	6.02628	6.31031	1.29462	4.1606e-06	Bacteroidota	Bacteroidia	Bacteroidales	Bacteroidaceae	Bacteroides	NA	Increase
ASV113:TM7a.sp	112.05	5.46088	1.12202	4.29393e-06	Patescibacteria	Saccharimonadia	Saccharimonadales	Saccharimonadaceae	TM7a	NA	Increase
ASV18:Acinetobacter.sp	1009.04	2.30375	0.476474	5.02007e-06	Proteobacteria	Gammaproteobacteria	Pseudomonadales	Moraxellaceae	Acinetobacter	NA	Increase
ASV161:Aeromonas.sp	22.0749	5.04604	1.04575	5.24405e-06	Proteobacteria	Gammaproteobacteria	Enterobacterales	Aeromonadaceae	Aeromonas	NA	Increase
ASV547:Ferruginibacter.sp	3.86072	5.67047	1.18696	6.53112e-06	Bacteroidota	Bacteroidia	Chitinophagales	Chitinophagaceae	Ferruginibacter	NA	Increase
ASV610:Chryseobacterium.sp	2.819	5.21503	1.09143	6.53112e-06	Bacteroidota	Bacteroidia	Flavobacteriales	Weeksellaceae	Chryseobacterium	NA	Increase
ASV273:Staphylococcus.sp	14.3133	7.55912	1.59536	7.66107e-06	Firmicutes	Bacilli	Staphylococcales	Staphylococcaceae	Staphylococcus	NA	Increase
ASV868:Soonwooa.purpurea	2.44152	5.00929	1.05679	7.66107e-06	Bacteroidota	Bacteroidia	Flavobacteriales	Weeksellaceae	Soonwooa	purpurea	Increase
ASV92:Pseudochrobactrum.sp	72.1585	1.86806	0.39826	9.63467e-06	Proteobacteria	Alphaproteobacteria	Rhizobiales	Rhizobiaceae	Pseudochrobactrum	NA	Increase
ASV452:Proteus.sp	7.09694	6.54841	1.39728	9.77752e-06	Proteobacteria	Gammaproteobacteria	Enterobacterales	Morganellaceae	Proteus	NA	Increase
ASV698:Bacteroides.sp	4.9441	6.02388	1.28975	1.047e-05	Bacteroidota	Bacteroidia	Bacteroidales	Bacteroidaceae	Bacteroides	NA	Increase
ASV197:Brevundimonas.sp	14.2067	3.45529	0.743103	1.15272e-05	Proteobacteria	Alphaproteobacteria	Caulobacterales	Caulobacteraceae	Brevundimonas	NA	Increase
ASV28:Paraperlucidibaca.sp	682.925	3.08936	0.665787	1.20224e-05	Proteobacteria	Gammaproteobacteria	Pseudomonadales	Moraxellaceae	Paraperlucidibaca	NA	Increase
ASV715:Rheinheimera.sp	4.25194	5.80795	1.25886	1.35986e-05	Proteobacteria	Gammaproteobacteria	Enterobacterales	Alteromonadaceae	Rheinheimera	NA	Increase
ASV605:Pedobacter.sp	4.97788	4.3077	0.95101	1.97602e-05	Bacteroidota	Bacteroidia	Sphingobacteriales	Sphingobacteriaceae	Pedobacter	NA	Increase
ASV926:Desulfovibrio.sp	2.44685	5.00842	1.1056	1.97602e-05	Desulfobacterota	Desulfovibrionia	Desulfovibrionales	Desulfovibrionaceae	Desulfovibrio	NA	Increase
ASV723:Mycoplasma.sp	4.23792	5.80297	1.28387	2.0595e-05	Firmicutes	Bacilli	Mycoplasmatales	Mycoplasmataceae	Mycoplasma	NA	Increase
ASV56:Stenotrophomonas.sp	9.02936	4.28157	0.949526	2.15686e-05	Proteobacteria	Gammaproteobacteria	Xanthomonadales	Xanthomonadaceae	Stenotrophomonas	NA	Increase
ASV13:Citrobacter.sp	1148.18	2.52036	0.569973	3.21357e-05	Proteobacteria	Gammaproteobacteria	Enterobacterales	Enterobacteriaceae	Citrobacter	NA	Increase
ASV117:Morganella.morganii	109.234	2.71436	0.633915	5.98015e-05	Proteobacteria	Gammaproteobacteria	Enterobacterales	Morganellaceae	Morganella	morganii	Increase
ASV607:Peredibacter.sp	6.94637	5.34814	1.25097	6.13591e-05	Bdellovibrionota	Bdellovibrionia	Bacteriovoracales	Bacteriovoracaceae	Peredibacter	NA	Increase
ASV845:Pirellula.sp	2.78949	5.20158	1.22287	6.73049e-05	Planctomycetota	Planctomycetes	Pirellulales	Pirellulaceae	Pirellula	NA	Increase
ASV584:Succinispira.sp	5.4552	6.16692	1.45788	7.40958e-05	Firmicutes	Negativicutes	Acidaminococcales	Acidaminococcaceae	Succinispira	NA	Increase
ASV156:Comamonas.sp	46.7699	1.96977	0.466122	7.51704e-05	Proteobacteria	Gammaproteobacteria	Burkholderiales	Comamonadaceae	Comamonas	NA	Increase
ASV693:Sphingobacterium.sp	4.58394	5.91562	1.44425	0.000130531	Bacteroidota	Bacteroidia	Sphingobacteriales	Sphingobacteriaceae	Sphingobacterium	NA	Increase
ASV366:NA.sp	2.63466	4.78371	1.17086	0.00013535	Chloroflexi	Chloroflexia	Thermomicrobiales	JG30-KF-CM45	NA	NA	Increase
ASV876:Cavicella.sp	2.5875	5.09268	1.24813	0.000137945	Proteobacteria	Gammaproteobacteria	Pseudomonadales	Moraxellaceae	Cavicella	NA	Increase
ASV637:Pedobacter.sp	4.87002	4.53527	1.1195	0.000155636	Bacteroidota	Bacteroidia	Sphingobacteriales	Sphingobacteriaceae	Pedobacter	NA	Increase
ASV748:Bacteroides.sp	4.07511	5.74523	1.44012	0.000200626	Bacteroidota	Bacteroidia	Bacteroidales	Bacteroidaceae	Bacteroides	NA	Increase
ASV818:Solitalea.sp	2.65052	5.12497	1.29535	0.000227618	Bacteroidota	Bacteroidia	Sphingobacteriales	Sphingobacteriaceae	Solitalea	NA	Increase
ASV696:Sphingobacterium.faecium	3.8289	3.54014	0.897622	0.000237921	Bacteroidota	Bacteroidia	Sphingobacteriales	Sphingobacteriaceae	Sphingobacterium	faecium	Increase
ASV426:Acinetobacter.johnsonii	6.93385	6.5136	1.65972	0.000256886	Proteobacteria	Gammaproteobacteria	Pseudomonadales	Moraxellaceae	Acinetobacter	johnsonii	Increase
ASV968:Thermomonas.sp	2.04547	4.75302	1.2166	0.000275359	Proteobacteria	Gammaproteobacteria	Xanthomonadales	Xanthomonadaceae	Thermomonas	NA	Increase
ASV50:Citrobacter.sp	307.438	5.15612	1.32044	0.000276065	Proteobacteria	Gammaproteobacteria	Enterobacterales	Enterobacteriaceae	Citrobacter	NA	Increase
ASV573:Iamia.sp	3.3381	5.45819	1.46716	0.000563542	Actinobacteriota	Acidimicrobiia	Microtrichales	Iamiaceae	Iamia	NA	Increase
ASV362:Parabacteroides.sp	19.0783	3.60839	0.980873	0.000656072	Bacteroidota	Bacteroidia	Bacteroidales	Tannerellaceae	Parabacteroides	NA	Increase
ASV795:NA.sp	2.72641	5.16597	1.4171	0.000744344	Firmicutes	Bacilli	Erysipelotrichales	Erysipelotrichaceae	NA	NA	Increase
ASV1015:NA.sp	1.60162	4.40309	1.20858	0.000748066	Proteobacteria	Alphaproteobacteria	Rickettsiales	SM2D12	NA	NA	Increase
ASV676:Comamonas.sp	4.68654	5.94806	1.63308	0.000748075	Proteobacteria	Gammaproteobacteria	Burkholderiales	Comamonadaceae	Comamonas	NA	Increase
ASV268:Morganella.morganii	32.2095	5.62389	1.54472	0.00074971	Proteobacteria	Gammaproteobacteria	Enterobacterales	Morganellaceae	Morganella	morganii	Increase
ASV416:Leucobacter.sp	7.55737	3.60206	0.991859	0.000770866	Actinobacteriota	Actinobacteria	Micrococcales	Microbacteriaceae	Leucobacter	NA	Increase
ASV290:Hydrogenophaga.sp	22.2345	3.21851	0.889304	0.000803102	Proteobacteria	Gammaproteobacteria	Burkholderiales	Comamonadaceae	Hydrogenophaga	NA	Increase
ASV740:Bacteroides.sp	4.38121	5.84907	1.64849	0.00103882	Bacteroidota	Bacteroidia	Bacteroidales	Bacteroidaceae	Bacteroides	NA	Increase
ASV1125:Altererythrobacter.sp	1.44116	4.24345	1.21269	0.00124498	Proteobacteria	Alphaproteobacteria	Sphingomonadales	Sphingomonadaceae	Altererythrobacter	NA	Increase
ASV942:Bilophila.sp	2.29709	4.91836	1.40753	0.00126337	Desulfobacterota	Desulfovibrionia	Desulfovibrionales	Desulfovibrionaceae	Bilophila	NA	Increase
ASV456:Devosia.lucknowensis	2.144	4.81999	1.38309	0.00130378	Proteobacteria	Alphaproteobacteria	Rhizobiales	Devosiaceae	Devosia	lucknowensis	Increase
ASV577:Sphingomonas.sp	2.11334	4.80152	1.38649	0.00139456	Proteobacteria	Alphaproteobacteria	Sphingomonadales	Sphingomonadaceae	Sphingomonas	NA	Increase
ASV508:Brevundimonas.sp	3.73316	5.61842	1.64503	0.00165152	Proteobacteria	Alphaproteobacteria	Caulobacterales	Caulobacteraceae	Brevundimonas	NA	Increase
ASV403:Stenotrophomonas.sp	14.029	7.52964	2.208	0.0016717	Proteobacteria	Gammaproteobacteria	Xanthomonadales	Xanthomonadaceae	Stenotrophomonas	NA	Increase
ASV726:Microbacterium.sp	3.43756	5.50347	1.63723	0.00197579	Actinobacteriota	Actinobacteria	Micrococcales	Microbacteriaceae	Microbacterium	NA	Increase
ASV263:Morganella.morganii	30.0578	3.0684	0.915011	0.00202713	Proteobacteria	Gammaproteobacteria	Enterobacterales	Morganellaceae	Morganella	morganii	Increase
ASV39:Aquabacterium.sp	46.1061	1.50405	0.45279	0.0022486	Proteobacteria	Gammaproteobacteria	Burkholderiales	Comamonadaceae	Aquabacterium	NA	Increase
ASV751:Flavobacterium.sp	3.15035	5.37624	1.62152	0.00229125	Bacteroidota	Bacteroidia	Flavobacteriales	Flavobacteriaceae	Flavobacterium	NA	Increase
ASV32:Moheibacter.sp	499.66	2.13853	0.645481	0.00230373	Bacteroidota	Bacteroidia	Flavobacteriales	Weeksellaceae	Moheibacter	NA	Increase
ASV707:NA.sp	3.25563	5.42287	1.65042	0.00252229	Firmicutes	Clostridia	Lachnospirales	Lachnospiraceae	NA	NA	Increase
ASV781:Bacteroides.sp	3.35028	5.46464	1.66571	0.00255964	Bacteroidota	Bacteroidia	Bacteroidales	Bacteroidaceae	Bacteroides	NA	Increase
ASV852:Flavobacterium.sp	2.86257	5.23678	1.60785	0.00277355	Bacteroidota	Bacteroidia	Flavobacteriales	Flavobacteriaceae	Flavobacterium	NA	Increase
ASV629:Anaerosinus.sp	5.44521	6.16476	1.90722	0.00300467	Firmicutes	Negativicutes	Veillonellales-Selenomonadales	Sporomusaceae	Anaerosinus	NA	Increase
ASV498:Rheinheimera.sp	8.82564	6.86113	2.17823	0.00390662	Proteobacteria	Gammaproteobacteria	Enterobacterales	Alteromonadaceae	Rheinheimera	NA	Increase
ASV967:Shewanella.sp	1.71346	4.49952	1.44723	0.00447418	Proteobacteria	Gammaproteobacteria	Enterobacterales	Shewanellaceae	Shewanella	NA	Increase
ASV917:Bacteroides.sp	2.30339	4.92447	1.62096	0.00564098	Bacteroidota	Bacteroidia	Bacteroidales	Bacteroidaceae	Bacteroides	NA	Increase
ASV966:Sphingobacterium.sp	2.27023	4.9003	1.62246	0.00594337	Bacteroidota	Bacteroidia	Sphingobacteriales	Sphingobacteriaceae	Sphingobacterium	NA	Increase
ASV313:TM7a.sp	24.5915	2.21678	0.735344	0.00601746	Patescibacteria	Saccharimonadia	Saccharimonadales	Saccharimonadaceae	TM7a	NA	Increase
ASV756:Enterococcus.sp	3.3475	5.46367	1.84377	0.00700672	Firmicutes	Bacilli	Lactobacillales	Enterococcaceae	Enterococcus	NA	Increase
ASV613:Bacteroides.sp	6.27654	6.36918	2.15307	0.00710203	Bacteroidota	Bacteroidia	Bacteroidales	Bacteroidaceae	Bacteroides	NA	Increase
ASV969:NA.sp	2.12258	4.80471	1.63014	0.0073315	Firmicutes	Clostridia	Peptococcales	Peptococcaceae	NA	NA	Increase
ASV494:Wohlfahrtiimonas.sp	9.07861	3.4522	1.18417	0.00810546	Proteobacteria	Gammaproteobacteria	Cardiobacteriales	Wohlfahrtiimonadaceae	Wohlfahrtiimonas	NA	Increase
ASV654:NA.sp	5.65389	3.04989	1.0476	0.00818392	Proteobacteria	Alphaproteobacteria	Rhizobiales	Rhizobiaceae	NA	NA	Increase
ASV590:Devosia.sp	3.95985	3.01094	1.05042	0.00932546	Proteobacteria	Alphaproteobacteria	Rhizobiales	Devosiaceae	Devosia	NA	Increase
ASV226:OLB8.sp	6.86061	3.83819	1.34319	0.0095328	Bacteroidota	Bacteroidia	Chitinophagales	Saprospiraceae	OLB8	NA	Increase
ASV634:Bacteroides.sp	5.49029	6.17602	2.16085	0.0095328	Bacteroidota	Bacteroidia	Bacteroidales	Bacteroidaceae	Bacteroides	NA	Increase
ASV352:Comamonas.sp	13.0167	2.90279	1.01653	0.00956168	Proteobacteria	Gammaproteobacteria	Burkholderiales	Comamonadaceae	Comamonas	NA	Increase
ASV975:Desulfovibrio.sp	1.87939	4.63235	1.6236	0.00960729	Desulfobacterota	Desulfovibrionia	Desulfovibrionales	Desulfovibrionaceae	Desulfovibrio	NA	Increase
ASV885:Breznakia.sp	2.91598	5.2617	1.84711	0.00971539	Firmicutes	Bacilli	Erysipelotrichales	Erysipelotrichaceae	Breznakia	NA	Increase
ASV1:Chryseobacterium.sp	13105.5	-14.4124	0.70197	8.34428e-91	Bacteroidota	Bacteroidia	Flavobacteriales	Weeksellaceae	Chryseobacterium	NA	Decrease
ASV4:Chryseobacterium.sp	2423.88	-14.595	0.74383	1.49853e-83	Bacteroidota	Bacteroidia	Flavobacteriales	Weeksellaceae	Chryseobacterium	NA	Decrease
ASV16:Taibaiella.sp	501.073	-12.321	0.747135	3.49785e-59	Bacteroidota	Bacteroidia	Chitinophagales	Chitinophagaceae	Taibaiella	NA	Decrease
ASV29:Paracoccus.sp	501.953	-12.3238	0.7548	4.66656e-58	Proteobacteria	Alphaproteobacteria	Rhodobacterales	Rhodobacteraceae	Paracoccus	NA	Decrease
ASV127:Comamonas.sp	108.832	-10.1201	0.653204	1.90587e-52	Proteobacteria	Gammaproteobacteria	Burkholderiales	Comamonadaceae	Comamonas	NA	Decrease
ASV38:Deefgea.sp	475.054	-10.7978	0.706755	4.65881e-51	Proteobacteria	Gammaproteobacteria	Burkholderiales	Chitinibacteraceae	Deefgea	NA	Decrease
ASV19:Alicycliphilus.sp	100.304	-10.0007	0.743269	9.66303e-40	Proteobacteria	Gammaproteobacteria	Burkholderiales	Comamonadaceae	Alicycliphilus	NA	Decrease
ASV52:Terrimonas.sp	341.272	-11.7667	0.875611	1.15973e-39	Bacteroidota	Bacteroidia	Chitinophagales	Chitinophagaceae	Terrimonas	NA	Decrease
ASV136:Gemmobacter.sp	79.0571	-9.65784	0.720114	1.52992e-39	Proteobacteria	Alphaproteobacteria	Rhodobacterales	Rhodobacteraceae	Gemmobacter	NA	Decrease
ASV53:Acinetobacter.sp	139.417	-10.4769	0.784216	2.84567e-39	Proteobacteria	Gammaproteobacteria	Pseudomonadales	Moraxellaceae	Acinetobacter	NA	Decrease
ASV79:Nakamurella.lactea	137.643	-10.4574	0.787718	8.47323e-39	Actinobacteriota	Actinobacteria	Frankiales	Nakamurellaceae	Nakamurella	lactea	Decrease
ASV133:Aeromonas.sp	61.9265	-9.30681	0.721394	1.05711e-36	Proteobacteria	Gammaproteobacteria	Enterobacterales	Aeromonadaceae	Aeromonas	NA	Decrease
ASV91:Gordonia.hydrophobica	18.8386	-23.6036	1.9382	8.5844e-33	Actinobacteriota	Actinobacteria	Corynebacteriales	Nocardiaceae	Gordonia	hydrophobica	Decrease
ASV203:Leucobacter.iarius	57.1178	-9.18932	0.782668	1.56865e-30	Actinobacteriota	Actinobacteria	Micrococcales	Microbacteriaceae	Leucobacter	iarius	Decrease
ASV140:NA.sp	110.949	-10.1457	0.87246	5.72039e-30	Bacteroidota	Bacteroidia	Chitinophagales	Chitinophagaceae	NA	NA	Decrease
ASV168:Bacteroides.sp	47.8196	-8.93285	0.809452	4.52412e-27	Bacteroidota	Bacteroidia	Bacteroidales	Bacteroidaceae	Bacteroides	NA	Decrease
ASV90:Limnohabitans.sp	152.684	-10.6065	0.964511	6.80489e-27	Proteobacteria	Gammaproteobacteria	Burkholderiales	Comamonadaceae	Limnohabitans	NA	Decrease
ASV157:TM7a.sp	82.5973	-7.80955	0.716181	1.84378e-26	Patescibacteria	Saccharimonadia	Saccharimonadales	Saccharimonadaceae	TM7a	NA	Decrease
ASV60:Leadbetterella.sp	190.065	-10.9222	1.00707	3.36353e-26	Bacteroidota	Bacteroidia	Cytophagales	Spirosomaceae	Leadbetterella	NA	Decrease
ASV80:Iamia.sp	81.3876	-9.70055	0.940335	8.99231e-24	Actinobacteriota	Acidimicrobiia	Microtrichales	Iamiaceae	Iamia	NA	Decrease
ASV100:NA.sp	103.492	-3.99367	0.400825	3.12489e-22	Verrucomicrobiota	Lentisphaeria	Victivallales	vadinBE97	NA	NA	Decrease
ASV21:Acinetobacter.sp	977.616	-4.90334	0.494552	5.00959e-22	Proteobacteria	Gammaproteobacteria	Pseudomonadales	Moraxellaceae	Acinetobacter	NA	Decrease
ASV233:Bacteroides.sp	30.9348	-8.29958	0.859171	5.78088e-21	Bacteroidota	Bacteroidia	Bacteroidales	Bacteroidaceae	Bacteroides	NA	Decrease
ASV245:NA.sp	21.6978	-7.79416	0.808653	7.00899e-21	Proteobacteria	Alphaproteobacteria	Sphingomonadales	Sphingomonadaceae	NA	NA	Decrease
ASV104:Bdellovibrio.sp	42.5846	-8.04511	0.843282	1.75525e-20	Bdellovibrionota	Bdellovibrionia	Bdellovibrionales	Bdellovibrionaceae	Bdellovibrio	NA	Decrease
ASV381:Faecalitalea.sp	15.1516	-7.27379	0.764936	2.33157e-20	Firmicutes	Bacilli	Erysipelotrichales	Erysipelotrichaceae	Faecalitalea	NA	Decrease
ASV103:NA.sp	45.9127	-8.87498	0.944206	6.53993e-20	Proteobacteria	Alphaproteobacteria	Sphingomonadales	Sphingomonadaceae	NA	NA	Decrease
ASV397:Comamonas.sp	15.7629	-7.3299	0.802555	7.67795e-19	Proteobacteria	Gammaproteobacteria	Burkholderiales	Comamonadaceae	Comamonas	NA	Decrease
ASV37:NA.sp	16.6866	-23.4376	2.59728	1.97259e-18	Proteobacteria	Gammaproteobacteria	Burkholderiales	Comamonadaceae	NA	NA	Decrease
ASV266:Arenimonas.sp	17.2683	-23.4811	2.60257	1.97259e-18	Proteobacteria	Gammaproteobacteria	Xanthomonadales	Xanthomonadaceae	Arenimonas	NA	Decrease
ASV5:Leadbetterella.sp	274.487	-27.2578	3.03768	2.95839e-18	Bacteroidota	Bacteroidia	Cytophagales	Spirosomaceae	Leadbetterella	NA	Decrease
ASV33:Acinetobacter.sp	511.918	-6.61384	0.737072	2.95839e-18	Proteobacteria	Gammaproteobacteria	Pseudomonadales	Moraxellaceae	Acinetobacter	NA	Decrease
ASV142:Hafnia-Obesumbacterium.sp	93.4028	-9.8969	1.104	3.13664e-18	Proteobacteria	Gammaproteobacteria	Enterobacterales	Hafniaceae	Hafnia-Obesumbacterium	NA	Decrease
ASV417:NA.sp	16.263	-7.38132	0.823472	3.13664e-18	Firmicutes	Clostridia	Oscillospirales	[Eubacterium] coprostanoligenes group	NA	NA	Decrease
ASV208:Rheinheimera.sp	62.54	-9.31793	1.05516	9.84533e-18	Proteobacteria	Gammaproteobacteria	Enterobacterales	Alteromonadaceae	Rheinheimera	NA	Decrease
ASV207:Cellvibrio.fibrivorans	20.7877	-7.73282	0.888071	2.90763e-17	Proteobacteria	Gammaproteobacteria	Pseudomonadales	Cellvibrionaceae	Cellvibrio	fibrivorans	Decrease
ASV118:Glutamicibacter.sp	106.794	-10.0915	1.16676	4.62065e-17	Actinobacteriota	Actinobacteria	Micrococcales	Micrococcaceae	Glutamicibacter	NA	Decrease
ASV27:Aurantisolimonas.sp	108.953	-25.9976	3.03775	9.97046e-17	Bacteroidota	Bacteroidia	Chitinophagales	Chitinophagaceae	Aurantisolimonas	NA	Decrease
ASV35:Rheinheimera.sp	384.061	-6.7934	0.797404	1.3782e-16	Proteobacteria	Gammaproteobacteria	Enterobacterales	Alteromonadaceae	Rheinheimera	NA	Decrease
ASV122:Mycoplasma.sp	79.8876	-9.67159	1.1572	5.42963e-16	Firmicutes	Bacilli	Mycoplasmatales	Mycoplasmataceae	Mycoplasma	NA	Decrease
ASV58:Chryseobacterium.sp	79.9478	-9.67281	1.16661	9.29546e-16	Bacteroidota	Bacteroidia	Flavobacteriales	Weeksellaceae	Chryseobacterium	NA	Decrease
ASV343:NA.sp	9.69907	-6.6332	0.824111	6.56685e-15	Bacteroidota	Bacteroidia	Chitinophagales	Chitinophagaceae	NA	NA	Decrease
ASV112:Aurantisolimonas.sp	89.8183	-9.84067	1.23619	1.29196e-14	Bacteroidota	Bacteroidia	Chitinophagales	Chitinophagaceae	Aurantisolimonas	NA	Decrease
ASV371:Rikenella.sp	15.6302	-7.31681	0.929412	2.5945e-14	Bacteroidota	Bacteroidia	Bacteroidales	Rikenellaceae	Rikenella	NA	Decrease
ASV298:dgA-11 gut group.sp	15.905	-7.34115	0.937475	3.58332e-14	Bacteroidota	Bacteroidia	Bacteroidales	Rikenellaceae	dgA-11 gut group	NA	Decrease
ASV15:Flavobacterium.sp	75.9913	-9.60096	1.25885	1.67971e-13	Bacteroidota	Bacteroidia	Flavobacteriales	Flavobacteriaceae	Flavobacterium	NA	Decrease
ASV17:Chitinibacter.sp	62.7114	-9.32231	1.22233	1.67971e-13	Proteobacteria	Gammaproteobacteria	Burkholderiales	Chitinibacteraceae	Chitinibacter	NA	Decrease
ASV256:Bosea.sp	14.3733	-7.20169	0.966239	6.16124e-13	Proteobacteria	Alphaproteobacteria	Rhizobiales	Beijerinckiaceae	Bosea	NA	Decrease
ASV469:Comamonas.sp	7.4197	-20.5354	2.75557	6.16124e-13	Proteobacteria	Gammaproteobacteria	Burkholderiales	Comamonadaceae	Comamonas	NA	Decrease
ASV163:Pedobacter.sp	40.4028	-8.6889	1.17172	8.06684e-13	Bacteroidota	Bacteroidia	Sphingobacteriales	Sphingobacteriaceae	Pedobacter	NA	Decrease
ASV386:Ferruginibacter.sp	12.8106	-7.03794	0.954927	1.1148e-12	Bacteroidota	Bacteroidia	Chitinophagales	Chitinophagaceae	Ferruginibacter	NA	Decrease
ASV239:Sphingobacterium.sp	7.75925	-22.3955	3.03928	1.11707e-12	Bacteroidota	Bacteroidia	Sphingobacteriales	Sphingobacteriaceae	Sphingobacterium	NA	Decrease
ASV209:Comamonas.sp	52.8236	-9.0746	1.23469	1.27679e-12	Proteobacteria	Gammaproteobacteria	Burkholderiales	Comamonadaceae	Comamonas	NA	Decrease
ASV370:NA.sp	22.1706	-7.82044	1.0732	2.01819e-12	Proteobacteria	Gammaproteobacteria	Burkholderiales	Oxalobacteraceae	NA	NA	Decrease
ASV318:Xenophilus.sp	23.3648	-7.90041	1.08826	2.45142e-12	Proteobacteria	Gammaproteobacteria	Burkholderiales	Comamonadaceae	Xenophilus	NA	Decrease
ASV446:Bacteroides.sp	10.9184	-6.80521	0.948069	4.43129e-12	Bacteroidota	Bacteroidia	Bacteroidales	Bacteroidaceae	Bacteroides	NA	Decrease
ASV221:Parabacteroides.sp	37.1751	-8.56732	1.20075	6.01294e-12	Bacteroidota	Bacteroidia	Bacteroidales	Tannerellaceae	Parabacteroides	NA	Decrease
ASV291:Limnobacter.sp	15.2891	-7.28797	1.02407	6.75335e-12	Proteobacteria	Gammaproteobacteria	Burkholderiales	Burkholderiaceae	Limnobacter	NA	Decrease
ASV325:Clostridium sensu stricto 1.sp	21.2607	-7.75918	1.1021	1.1519e-11	Firmicutes	Clostridia	Clostridiales	Clostridiaceae	Clostridium sensu stricto 1	NA	Decrease
ASV41:Chryseobacterium.sp	79.3659	-8.08028	1.14806	1.1607e-11	Bacteroidota	Bacteroidia	Flavobacteriales	Weeksellaceae	Chryseobacterium	NA	Decrease
ASV269:NA.sp	40.7588	-8.70043	1.24097	1.3991e-11	Firmicutes	Clostridia	Oscillospirales	Ruminococcaceae	NA	NA	Decrease
ASV191:Cavicella.sp	34.5143	-8.46033	1.21876	2.27111e-11	Proteobacteria	Gammaproteobacteria	Pseudomonadales	Moraxellaceae	Cavicella	NA	Decrease
ASV303:Aurantisolimonas.sp	19.7152	-7.65183	1.13786	9.92402e-11	Bacteroidota	Bacteroidia	Chitinophagales	Chitinophagaceae	Aurantisolimonas	NA	Decrease
ASV358:Acinetobacter.sp	24.4881	-7.96518	1.24032	7.20833e-10	Proteobacteria	Gammaproteobacteria	Pseudomonadales	Moraxellaceae	Acinetobacter	NA	Decrease
ASV49:Glutamicibacter.sp	323.468	-2.65885	0.416408	9.10127e-10	Actinobacteriota	Actinobacteria	Micrococcales	Micrococcaceae	Glutamicibacter	NA	Decrease
ASV472:NA.sp	14.1851	-7.17543	1.13707	1.44803e-09	Bacteroidota	Bacteroidia	Bacteroidales	Muribaculaceae	NA	NA	Decrease
ASV261:Flavobacterium.sp	20.3427	-7.69804	1.23455	2.31093e-09	Bacteroidota	Bacteroidia	Flavobacteriales	Flavobacteriaceae	Flavobacterium	NA	Decrease
ASV321:Faecalitalea.sp	16.2262	-7.37348	1.19415	3.3792e-09	Firmicutes	Bacilli	Erysipelotrichales	Erysipelotrichaceae	Faecalitalea	NA	Decrease
ASV12:NA.sp	1095.75	-2.94932	0.488557	7.6422e-09	Proteobacteria	Gammaproteobacteria	Burkholderiales	Comamonadaceae	NA	NA	Decrease
ASV254:Bdellovibrio.sp	11.4177	-6.86341	1.15767	1.46588e-08	Bdellovibrionota	Bdellovibrionia	Bdellovibrionales	Bdellovibrionaceae	Bdellovibrio	NA	Decrease
ASV326:Bacteroides.sp	17.8575	-7.51105	1.30393	3.87829e-08	Bacteroidota	Bacteroidia	Bacteroidales	Bacteroidaceae	Bacteroides	NA	Decrease
ASV391:Bacteroides.sp	22.2975	-7.82822	1.35993	3.94579e-08	Bacteroidota	Bacteroidia	Bacteroidales	Bacteroidaceae	Bacteroides	NA	Decrease
ASV433:Chitinibacter.sp	19.5886	-7.64241	1.32978	4.14134e-08	Proteobacteria	Gammaproteobacteria	Burkholderiales	Chitinibacteraceae	Chitinibacter	NA	Decrease
ASV441:Bacteroides.sp	9.71885	-6.63189	1.15775	4.60019e-08	Bacteroidota	Bacteroidia	Bacteroidales	Bacteroidaceae	Bacteroides	NA	Decrease
ASV482:SD04E11.sp	13.8022	-7.13878	1.24688	4.65188e-08	Proteobacteria	Alphaproteobacteria	Sphingomonadales	Sphingomonadaceae	SD04E11	NA	Decrease
ASV349:NA.sp	23.0246	-7.87805	1.40564	9.29217e-08	Proteobacteria	Gammaproteobacteria	Enterobacterales	Enterobacteriaceae	NA	NA	Decrease
ASV406:Microbacterium.keratanolyticum	19.8075	-7.66053	1.38697	1.46416e-07	Actinobacteriota	Actinobacteria	Micrococcales	Microbacteriaceae	Microbacterium	keratanolyticum	Decrease
ASV322:Pedobacter.sp	12.6305	-7.00698	1.31148	3.95487e-07	Bacteroidota	Bacteroidia	Sphingobacteriales	Sphingobacteriaceae	Pedobacter	NA	Decrease
ASV96:Sphingobacterium.sp	137.143	-5.72699	1.07473	4.24818e-07	Bacteroidota	Bacteroidia	Sphingobacteriales	Sphingobacteriaceae	Sphingobacterium	NA	Decrease
ASV299:Hafnia-Obesumbacterium.sp	20.9892	-7.74219	1.46031	4.90005e-07	Proteobacteria	Gammaproteobacteria	Enterobacterales	Hafniaceae	Hafnia-Obesumbacterium	NA	Decrease
ASV563:Breznakia.sp	5.31378	-5.76849	1.09058	5.21253e-07	Firmicutes	Bacilli	Erysipelotrichales	Erysipelotrichaceae	Breznakia	NA	Decrease
ASV23:Vitreoscilla.sp	893.477	-2.06895	0.395322	7.02081e-07	Proteobacteria	Gammaproteobacteria	Burkholderiales	Neisseriaceae	Vitreoscilla	NA	Decrease
ASV365:Bacteroides.sp	14.1917	-7.18099	1.4018	1.26458e-06	Bacteroidota	Bacteroidia	Bacteroidales	Bacteroidaceae	Bacteroides	NA	Decrease
ASV244:Rheinheimera.sp	7.04149	-6.16747	1.20811	1.36515e-06	Proteobacteria	Gammaproteobacteria	Enterobacterales	Alteromonadaceae	Rheinheimera	NA	Decrease
ASV294:NA.sp	33.0604	-3.81987	0.755253	1.7227e-06	Proteobacteria	Alphaproteobacteria	Rhodobacterales	Rhodobacteraceae	NA	NA	Decrease
ASV275:Niabella.sp	21.4824	-3.85351	0.765053	1.91045e-06	Bacteroidota	Bacteroidia	Chitinophagales	Chitinophagaceae	Niabella	NA	Decrease
ASV153:Zoogloea.sp	21.2931	-7.76455	1.55087	2.22515e-06	Proteobacteria	Gammaproteobacteria	Burkholderiales	Rhodocyclaceae	Zoogloea	NA	Decrease
ASV114:Dyadobacter.sp	71.2712	-2.78954	0.559729	2.49001e-06	Bacteroidota	Bacteroidia	Cytophagales	Spirosomaceae	Dyadobacter	NA	Decrease
ASV474:Leucobacter.sp	8.37772	-4.83072	0.982343	3.40843e-06	Actinobacteriota	Actinobacteria	Micrococcales	Microbacteriaceae	Leucobacter	NA	Decrease
ASV712:TM7a.sp	6.17349	-5.97623	1.21522	3.40843e-06	Patescibacteria	Saccharimonadia	Saccharimonadales	Saccharimonadaceae	TM7a	NA	Decrease
ASV657:Luteolibacter.sp	6.58821	-6.07024	1.23899	3.72061e-06	Verrucomicrobiota	Verrucomicrobiae	Verrucomicrobiales	Rubritaleaceae	Luteolibacter	NA	Decrease
ASV296:Bacteroides.sp	26.012	-4.30692	0.88147	3.95944e-06	Bacteroidota	Bacteroidia	Bacteroidales	Bacteroidaceae	Bacteroides	NA	Decrease
ASV199:Ottowia.sp	31.9497	-3.46876	0.720929	5.59062e-06	Proteobacteria	Gammaproteobacteria	Burkholderiales	Comamonadaceae	Ottowia	NA	Decrease
ASV174:Bacteroides.sp	43.3616	-4.55085	0.950347	6.23624e-06	Bacteroidota	Bacteroidia	Bacteroidales	Bacteroidaceae	Bacteroides	NA	Decrease
ASV71:Tsukamurella.sp	8.86843	-6.50534	1.36468	6.84299e-06	Actinobacteriota	Actinobacteria	Corynebacteriales	Tsukamurellaceae	Tsukamurella	NA	Decrease
ASV350:Bacteroides.sp	13.6848	-7.1288	1.50055	7.37579e-06	Bacteroidota	Bacteroidia	Bacteroidales	Bacteroidaceae	Bacteroides	NA	Decrease
ASV595:NA.sp	9.29627	-5.31531	1.11954	7.45044e-06	Firmicutes	Clostridia	Oscillospirales	[Eubacterium] coprostanoligenes group	NA	NA	Decrease
ASV383:TM7a.sp	12.4852	-6.99846	1.47457	7.47541e-06	Patescibacteria	Saccharimonadia	Saccharimonadales	Saccharimonadaceae	TM7a	NA	Decrease
ASV30:Sphingobacterium.nematocida	247.453	-4.9709	1.04892	7.66107e-06	Bacteroidota	Bacteroidia	Sphingobacteriales	Sphingobacteriaceae	Sphingobacterium	nematocida	Decrease
ASV145:Sphingobacterium.yamdrokense	97.6648	-4.392	0.938782	1.01259e-05	Bacteroidota	Bacteroidia	Sphingobacteriales	Sphingobacteriaceae	Sphingobacterium	yamdrokense	Decrease
ASV428:Timonella.sp	9.21849	-6.55735	1.42958	1.53922e-05	Actinobacteriota	Actinobacteria	Micrococcales	Micrococcales Incertae Sedis	Timonella	NA	Decrease
ASV217:Fusobacterium.sp	41.4755	-8.72585	1.90632	1.60393e-05	Fusobacteriota	Fusobacteriia	Fusobacteriales	Fusobacteriaceae	Fusobacterium	NA	Decrease
ASV124:TM7a.sp	138.259	-3.91148	0.856925	1.69689e-05	Patescibacteria	Saccharimonadia	Saccharimonadales	Saccharimonadaceae	TM7a	NA	Decrease
ASV578:Oceanobacter.sp	7.82627	-6.31972	1.3934	1.93954e-05	Proteobacteria	Gammaproteobacteria	Pseudomonadales	Saccharospirillaceae	Oceanobacter	NA	Decrease
ASV567:NA.sp	5.64525	-5.84493	1.3183	3.05603e-05	Proteobacteria	Gammaproteobacteria	Burkholderiales	Comamonadaceae	NA	NA	Decrease
ASV185:Plesiomonas.shigelloides	39.6538	-5.10696	1.15803	3.37927e-05	Proteobacteria	Gammaproteobacteria	Enterobacterales	Enterobacteriaceae	Plesiomonas	shigelloides	Decrease
ASV651:NA.sp	3.08509	-5.0034	1.14884	4.32848e-05	Firmicutes	Clostridia	Oscillospirales	Ruminococcaceae	NA	NA	Decrease
ASV488:NA.sp	14.2475	-7.18487	1.65086	4.36839e-05	Actinobacteriota	Acidimicrobiia	Microtrichales	Microtrichaceae	NA	NA	Decrease
ASV614:Sphingopyxis.sp	6.27702	-6.00304	1.41728	7.26088e-05	Proteobacteria	Alphaproteobacteria	Sphingomonadales	Sphingomonadaceae	Sphingopyxis	NA	Decrease
ASV176:Hafnia-Obesumbacterium.sp	47.9346	-5.09511	1.21365	8.46117e-05	Proteobacteria	Gammaproteobacteria	Enterobacterales	Hafniaceae	Hafnia-Obesumbacterium	NA	Decrease
ASV86:Microbacterium.sp	133.824	-3.06746	0.731848	8.68185e-05	Actinobacteriota	Actinobacteria	Micrococcales	Microbacteriaceae	Microbacterium	NA	Decrease
ASV664:Anaerosinus.sp	6.09604	-5.96212	1.42858	9.35501e-05	Firmicutes	Negativicutes	Veillonellales-Selenomonadales	Sporomusaceae	Anaerosinus	NA	Decrease
ASV287:Devosia.riboflavina	8.62069	-4.2861	1.04833	0.000134245	Proteobacteria	Alphaproteobacteria	Rhizobiales	Devosiaceae	Devosia	riboflavina	Decrease
ASV545:Devosia.sp	4.54391	-5.53717	1.378	0.0001783	Proteobacteria	Alphaproteobacteria	Rhizobiales	Devosiaceae	Devosia	NA	Decrease
ASV123:Flavobacterium.sp	37.1188	-4.06429	1.01928	0.000201494	Bacteroidota	Bacteroidia	Flavobacteriales	Flavobacteriaceae	Flavobacterium	NA	Decrease
ASV588:Acinetobacter.sp	4.6171	-5.55498	1.39813	0.00021307	Proteobacteria	Gammaproteobacteria	Pseudomonadales	Moraxellaceae	Acinetobacter	NA	Decrease
ASV451:Phyllobacterium.sp	10.3587	-6.72835	1.70503	0.000236633	Proteobacteria	Alphaproteobacteria	Rhizobiales	Rhizobiaceae	Phyllobacterium	NA	Decrease
ASV14:Paraperlucidibaca.sp	1266.91	-1.96529	0.50337	0.000276065	Proteobacteria	Gammaproteobacteria	Pseudomonadales	Moraxellaceae	Paraperlucidibaca	NA	Decrease
ASV109:Flavimaricola.sp	31.9979	-3.09932	0.800871	0.000316735	Proteobacteria	Alphaproteobacteria	Rhodobacterales	Rhodobacteraceae	Flavimaricola	NA	Decrease
ASV42:Brevundimonas.sp	362.409	-1.63009	0.424424	0.000355545	Proteobacteria	Alphaproteobacteria	Caulobacterales	Caulobacteraceae	Brevundimonas	NA	Decrease
ASV670:Gemmobacter.sp	5.36902	-5.77505	1.51537	0.000399558	Proteobacteria	Alphaproteobacteria	Rhodobacterales	Rhodobacteraceae	Gemmobacter	NA	Decrease
ASV632:Camelimonas.sp	5.23159	-5.74503	1.50891	0.000403829	Proteobacteria	Alphaproteobacteria	Rhizobiales	Beijerinckiaceae	Camelimonas	NA	Decrease
ASV522:Altererythrobacter.sp	10.2591	-6.7124	1.76985	0.000426957	Proteobacteria	Alphaproteobacteria	Sphingomonadales	Sphingomonadaceae	Altererythrobacter	NA	Decrease
ASV119:Leucobacter.sp	19.9936	-5.53168	1.47225	0.00049005	Actinobacteriota	Actinobacteria	Micrococcales	Microbacteriaceae	Leucobacter	NA	Decrease
ASV619:NA.sp	3.82672	-5.27818	1.41079	0.000520343	Bacteroidota	Bacteroidia	Flavobacteriales	NS9 marine group	NA	NA	Decrease
ASV623:Gemmobacter.sp	7.99931	-6.35256	1.71084	0.000577446	Proteobacteria	Alphaproteobacteria	Rhodobacterales	Rhodobacteraceae	Gemmobacter	NA	Decrease
ASV510:Rhizorhapis.sp	4.07143	-3.9453	1.06598	0.000603189	Proteobacteria	Alphaproteobacteria	Sphingomonadales	Sphingomonadaceae	Rhizorhapis	NA	Decrease
ASV702:Rikenella.sp	2.99867	-4.93242	1.35662	0.000761306	Bacteroidota	Bacteroidia	Bacteroidales	Rikenellaceae	Rikenella	NA	Decrease
ASV460:Bdellovibrio.sp	3.3914	-4.6349	1.27907	0.000792123	Bdellovibrionota	Bdellovibrionia	Bdellovibrionales	Bdellovibrionaceae	Bdellovibrio	NA	Decrease
ASV302:NA.sp	22.543	-2.25697	0.626901	0.00086072	Proteobacteria	Gammaproteobacteria	Burkholderiales	Comamonadaceae	NA	NA	Decrease
ASV448:Parabacteroides.sp	11.1455	-6.83138	1.90513	0.000906419	Bacteroidota	Bacteroidia	Bacteroidales	Tannerellaceae	Parabacteroides	NA	Decrease
ASV189:Faecalitalea.sp	41.218	-1.37586	0.387054	0.0010169	Firmicutes	Bacilli	Erysipelotrichales	Erysipelotrichaceae	Faecalitalea	NA	Decrease
ASV356:Peredibacter.sp	3.64495	-4.97054	1.42765	0.00131103	Bdellovibrionota	Bdellovibrionia	Bacteriovoracales	Bacteriovoracaceae	Peredibacter	NA	Decrease
ASV635:Parapusillimonas.sp	6.61388	-4.04835	1.1628	0.00131103	Proteobacteria	Gammaproteobacteria	Burkholderiales	Alcaligenaceae	Parapusillimonas	NA	Decrease
ASV242:Microbacterium.sp	8.22336	-6.3957	1.84207	0.00135367	Actinobacteriota	Actinobacteria	Micrococcales	Microbacteriaceae	Microbacterium	NA	Decrease
ASV390:Rheinheimera.sp	8.81173	-6.49208	1.87545	0.00139724	Proteobacteria	Gammaproteobacteria	Enterobacterales	Alteromonadaceae	Rheinheimera	NA	Decrease
ASV535:TM7a.sp	2.96229	-4.92335	1.4432	0.00166994	Patescibacteria	Saccharimonadia	Saccharimonadales	Saccharimonadaceae	TM7a	NA	Decrease
ASV394:Paracoccus.sanguinis	8.10505	-6.37048	1.87582	0.00175388	Proteobacteria	Alphaproteobacteria	Rhodobacterales	Rhodobacteraceae	Paracoccus	sanguinis	Decrease
ASV701:Cytophaga.sp	5.067	-5.69159	1.68346	0.00184749	Bacteroidota	Bacteroidia	Cytophagales	Cytophagaceae	Cytophaga	NA	Decrease
ASV351:Hafnia-Obesumbacterium.sp	13.6271	-7.12082	2.12627	0.00205276	Proteobacteria	Gammaproteobacteria	Enterobacterales	Hafniaceae	Hafnia-Obesumbacterium	NA	Decrease
ASV669:Alistipes.sp	4.22985	-5.43418	1.63585	0.0022486	Bacteroidota	Bacteroidia	Bacteroidales	Rikenellaceae	Alistipes	NA	Decrease
ASV890:Desulfovibrio.sp	2.6463	-4.7587	1.44564	0.00247735	Desulfobacterota	Desulfovibrionia	Desulfovibrionales	Desulfovibrionaceae	Desulfovibrio	NA	Decrease
ASV850:NA.sp	3.96964	-5.33673	1.6491	0.00297458	Firmicutes	Clostridia	Oscillospirales	Oscillospiraceae	NA	NA	Decrease
ASV747:Comamonas.sp	3.6401	-5.20993	1.6235	0.00324781	Proteobacteria	Gammaproteobacteria	Burkholderiales	Comamonadaceae	Comamonas	NA	Decrease
ASV348:NA.sp	8.71248	-2.16057	0.673617	0.00325579	Actinobacteriota	Acidimicrobiia	Microtrichales	Microtrichaceae	NA	NA	Decrease
ASV216:Rhodobacter.sp	22.946	-2.09497	0.653369	0.00325651	Proteobacteria	Alphaproteobacteria	Rhodobacterales	Rhodobacteraceae	Rhodobacter	NA	Decrease
ASV763:Breznakia.sp	3.36614	-5.10736	1.60644	0.00356542	Firmicutes	Bacilli	Erysipelotrichales	Erysipelotrichaceae	Breznakia	NA	Decrease
ASV647:Iamia.sp	3.26106	-5.06037	1.60375	0.00385908	Actinobacteriota	Acidimicrobiia	Microtrichales	Iamiaceae	Iamia	NA	Decrease
ASV165:Clostridium sensu stricto 5.sp	40.0899	-2.96698	0.941556	0.00390207	Firmicutes	Clostridia	Clostridiales	Clostridiaceae	Clostridium sensu stricto 5	NA	Decrease
ASV171:Hyphomicrobium.sp	7.29561	-3.34497	1.09783	0.0054946	Proteobacteria	Alphaproteobacteria	Rhizobiales	Hyphomicrobiaceae	Hyphomicrobium	NA	Decrease
ASV167:Chryseobacterium.sp	3.2101	-4.28414	1.41621	0.00586903	Bacteroidota	Bacteroidia	Flavobacteriales	Weeksellaceae	Chryseobacterium	NA	Decrease
ASV922:Bilophila.sp	2.60163	-4.7381	1.56939	0.00594832	Desulfobacterota	Desulfovibrionia	Desulfovibrionales	Desulfovibrionaceae	Bilophila	NA	Decrease
ASV1075:Bilophila.sp	1.74746	-4.17371	1.38537	0.00603643	Desulfobacterota	Desulfovibrionia	Desulfovibrionales	Desulfovibrionaceae	Bilophila	NA	Decrease
ASV237:Gemmobacter.sp	26.4754	-2.72419	0.905999	0.00613468	Proteobacteria	Alphaproteobacteria	Rhodobacterales	Rhodobacteraceae	Gemmobacter	NA	Decrease
ASV72:Nakamurella.intestinalis	2.50395	-4.67461	1.57069	0.00676188	Actinobacteriota	Actinobacteria	Frankiales	Nakamurellaceae	Nakamurella	intestinalis	Decrease
ASV568:Pedomicrobium.sp	2.16187	-4.48832	1.51361	0.00698309	Proteobacteria	Alphaproteobacteria	Rhizobiales	Hyphomicrobiaceae	Pedomicrobium	NA	Decrease
ASV734:Leucobacter.sp	5.02439	-5.68259	1.97563	0.00909474	Actinobacteriota	Actinobacteria	Micrococcales	Microbacteriaceae	Leucobacter	NA	Decrease
ASV752:NA.sp	2.97203	-4.93177	1.71465	0.00909474	Proteobacteria	Alphaproteobacteria	Rhodobacterales	Rhodobacteraceae	NA	NA	Decrease
ASV591:Gemmobacter.sp	4.80046	-5.62212	1.96109	0.00932546	Proteobacteria	Alphaproteobacteria	Rhodobacterales	Rhodobacteraceae	Gemmobacter	NA	Decrease
