# Supplementary material for: Bsal susceptibility depends on host origin but not on skin microbiota in captive Pleurodeles waltl
Source: Anim Microbiome. 2025 Nov 28;7:123. doi: 10.1186/s42523-025-00485-x (PMC12661705; doi:10.1186/s42523-025-00485-x)
Supplement: Supplementary file 3 — Supplementary Material 3 [file 42523_2025_485_MOESM3_ESM.xlsx]

## Sheet: Deseq2_contrasts_D0_Pop3_vs_Pop
ASV reference	baseMean	log2FoldChange	lfcSE	padj	Phylum	Class	Order	Family	Genus	Species	change
ASV9:Acinetobacter.sp	292.405	12.1252	0.859523	5.93131e-43	Proteobacteria	Gammaproteobacteria	Pseudomonadales	Moraxellaceae	Acinetobacter	NA	Increase
ASV146:Chryseobacterium.sp	72.4317	10.1121	0.86889	3.03421e-29	Bacteroidota	Bacteroidia	Flavobacteriales	Weeksellaceae	Chryseobacterium	NA	Increase
ASV130:Pedobacter.nyackensis	81.0764	10.2748	0.90319	5.41562e-28	Bacteroidota	Bacteroidia	Sphingobacteriales	Sphingobacteriaceae	Pedobacter	nyackensis	Increase
ASV181:Flavobacterium.cheniae	51.8425	9.62941	0.887179	1.64459e-25	Bacteroidota	Bacteroidia	Flavobacteriales	Flavobacteriaceae	Flavobacterium	cheniae	Increase
ASV206:Rheinheimera.sp	48.543	9.53444	0.907943	5.34533e-24	Proteobacteria	Gammaproteobacteria	Enterobacterales	Alteromonadaceae	Rheinheimera	NA	Increase
ASV19:Alicycliphilus.sp	915.444	3.94661	0.400122	2.94839e-21	Proteobacteria	Gammaproteobacteria	Burkholderiales	Comamonadaceae	Alicycliphilus	NA	Increase
ASV281:Chryseobacterium.sp	28.2684	8.75499	0.89187	4.3943e-21	Bacteroidota	Bacteroidia	Flavobacteriales	Weeksellaceae	Chryseobacterium	NA	Increase
ASV241:Bdellovibrio.sp	28.4732	8.7653	0.924666	1.10103e-19	Bdellovibrionota	Bdellovibrionia	Bdellovibrionales	Bdellovibrionaceae	Bdellovibrio	NA	Increase
ASV258:Dyadobacter.sp	27.9377	8.73782	0.92406	1.29797e-19	Bacteroidota	Bacteroidia	Cytophagales	Spirosomaceae	Dyadobacter	NA	Increase
ASV279:Dyadobacter.sp	25.9565	8.63174	0.927849	4.9533e-19	Bacteroidota	Bacteroidia	Cytophagales	Spirosomaceae	Dyadobacter	NA	Increase
ASV125:Leadbetterella.sp	10.4467	7.31799	0.817877	1.15793e-17	Bacteroidota	Bacteroidia	Cytophagales	Spirosomaceae	Leadbetterella	NA	Increase
ASV293:Paraperlucidibaca.sp	26.8801	8.68184	0.970509	1.15793e-17	Proteobacteria	Gammaproteobacteria	Pseudomonadales	Moraxellaceae	Paraperlucidibaca	NA	Increase
ASV54:Cellvibrio.sp	286.434	10.4462	1.21107	1.83064e-16	Proteobacteria	Gammaproteobacteria	Pseudomonadales	Cellvibrionaceae	Cellvibrio	NA	Increase
ASV495:Acinetobacter.sp	9.25606	7.14355	0.844632	6.96535e-16	Proteobacteria	Gammaproteobacteria	Pseudomonadales	Moraxellaceae	Acinetobacter	NA	Increase
ASV198:Rheinheimera.sp	32.6721	8.66988	1.0918	4.46052e-14	Proteobacteria	Gammaproteobacteria	Enterobacterales	Alteromonadaceae	Rheinheimera	NA	Increase
ASV512:Pseudomonas.sp	9.82168	7.22793	0.923435	1.04134e-13	Proteobacteria	Gammaproteobacteria	Pseudomonadales	Pseudomonadaceae	Pseudomonas	NA	Increase
ASV308:AAP99.sp	11.4674	7.45371	0.980383	5.39404e-13	Proteobacteria	Gammaproteobacteria	Burkholderiales	Sutterellaceae	AAP99	NA	Increase
ASV236:Rheinheimera.sp	41.2755	8.21634	1.09068	8.9752e-13	Proteobacteria	Gammaproteobacteria	Enterobacterales	Alteromonadaceae	Rheinheimera	NA	Increase
ASV400:Bacteriovorax.sp	5.11147	6.28661	0.910462	8.44514e-11	Bdellovibrionota	Bdellovibrionia	Bacteriovoracales	Bacteriovoracaceae	Bacteriovorax	NA	Increase
ASV369:NA.sp	16.019	7.93563	1.16321	1.43695e-10	Actinobacteriota	Acidimicrobiia	Microtrichales	Microtrichaceae	NA	NA	Increase
ASV395:Pseudoxanthomonas.sp	11.3911	7.44338	1.1278	6.03089e-10	Proteobacteria	Gammaproteobacteria	Xanthomonadales	Xanthomonadaceae	Pseudoxanthomonas	NA	Increase
ASV105:Rheinheimera.sp	12.2749	6.67597	1.04616	2.37093e-09	Proteobacteria	Gammaproteobacteria	Enterobacterales	Alteromonadaceae	Rheinheimera	NA	Increase
ASV419:Bdellovibrio.sp	11.4457	7.45026	1.17338	2.86415e-09	Bdellovibrionota	Bdellovibrionia	Bdellovibrionales	Bdellovibrionaceae	Bdellovibrio	NA	Increase
ASV204:Ottowia.sp	41.3708	9.30392	1.46808	3.03655e-09	Proteobacteria	Gammaproteobacteria	Burkholderiales	Comamonadaceae	Ottowia	NA	Increase
ASV82:Simplicispira.metamorpha	175.551	4.81253	0.766866	4.3635e-09	Proteobacteria	Gammaproteobacteria	Burkholderiales	Comamonadaceae	Simplicispira	metamorpha	Increase
ASV547:Ferruginibacter.sp	3.68695	5.81794	0.93671	6.25272e-09	Bacteroidota	Bacteroidia	Chitinophagales	Chitinophagaceae	Ferruginibacter	NA	Increase
ASV116:NA.sp	46.1284	6.24138	1.02996	1.46689e-08	Bacteroidota	Bacteroidia	Chitinophagales	Saprospiraceae	NA	NA	Increase
ASV366:NA.sp	7.90094	6.61222	1.09405	1.5714e-08	Chloroflexi	Chloroflexia	Thermomicrobiales	JG30-KF-CM45	NA	NA	Increase
ASV167:Chryseobacterium.sp	57.1844	5.08133	0.841993	1.63591e-08	Bacteroidota	Bacteroidia	Flavobacteriales	Weeksellaceae	Chryseobacterium	NA	Increase
ASV337:Pedobacter.sp	18.2222	7.82909	1.29953	1.7181e-08	Bacteroidota	Bacteroidia	Sphingobacteriales	Sphingobacteriaceae	Pedobacter	NA	Increase
ASV332:NA.sp	18.7154	8.15982	1.39808	5.10294e-08	Actinobacteriota	Acidimicrobiia	Microtrichales	Microtrichaceae	NA	NA	Increase
ASV338:Sphingobacterium.bovisgrunnientis	25.6523	6.82842	1.17489	5.76703e-08	Bacteroidota	Bacteroidia	Sphingobacteriales	Sphingobacteriaceae	Sphingobacterium	bovisgrunnientis	Increase
ASV594:Thermomonas.sp	5.65744	6.4361	1.12299	8.9544e-08	Proteobacteria	Gammaproteobacteria	Xanthomonadales	Xanthomonadaceae	Thermomonas	NA	Increase
ASV17:Chitinibacter.sp	885.73	4.68445	0.823077	1.11307e-07	Proteobacteria	Gammaproteobacteria	Burkholderiales	Chitinibacteraceae	Chitinibacter	NA	Increase
ASV459:Prosthecobacter.sp	7.62483	6.25433	1.12174	2.12955e-07	Verrucomicrobiota	Verrucomicrobiae	Verrucomicrobiales	Verrucomicrobiaceae	Prosthecobacter	NA	Increase
ASV88:Dokdonella.sp	122.632	4.36595	0.794357	3.30087e-07	Proteobacteria	Gammaproteobacteria	Xanthomonadales	Rhodanobacteraceae	Dokdonella	NA	Increase
ASV197:Brevundimonas.sp	24.6374	4.56149	0.831274	3.42833e-07	Proteobacteria	Alphaproteobacteria	Caulobacterales	Caulobacteraceae	Brevundimonas	NA	Increase
ASV586:Chryseobacterium.sp	6.07182	5.46657	1.06173	1.96384e-06	Bacteroidota	Bacteroidia	Flavobacteriales	Weeksellaceae	Chryseobacterium	NA	Increase
ASV274:Acinetobacter.sp	12.9548	6.50024	1.27104	2.33551e-06	Proteobacteria	Gammaproteobacteria	Pseudomonadales	Moraxellaceae	Acinetobacter	NA	Increase
ASV800:Ferruginibacter.sp	2.95476	5.49981	1.08204	2.72607e-06	Bacteroidota	Bacteroidia	Chitinophagales	Chitinophagaceae	Ferruginibacter	NA	Increase
ASV93:TM7a.sp	7.0447	6.75005	1.33432	3.05974e-06	Patescibacteria	Saccharimonadia	Saccharimonadales	Saccharimonadaceae	TM7a	NA	Increase
ASV404:Flavobacterium.sp	14.2839	5.05524	1.04294	8.71792e-06	Bacteroidota	Bacteroidia	Flavobacteriales	Flavobacteriaceae	Flavobacterium	NA	Increase
ASV583:Iamia.sp	5.43561	6.37672	1.32488	1.02411e-05	Actinobacteriota	Acidimicrobiia	Microtrichales	Iamiaceae	Iamia	NA	Increase
ASV309:NA.sp	20.3056	7.15992	1.49169	1.08302e-05	Actinobacteriota	Acidimicrobiia	Microtrichales	Microtrichaceae	NA	NA	Increase
ASV717:NA.sp	3.18016	5.60619	1.16977	1.11222e-05	Bacteroidota	Bacteroidia	Flavobacteriales	NS9 marine group	NA	NA	Increase
ASV115:NA.sp	58.9238	5.52578	1.16529	1.38868e-05	Proteobacteria	Gammaproteobacteria	Burkholderiales	Comamonadaceae	NA	NA	Increase
ASV134:Leucobacter.aridicollis	5.03841	6.26867	1.32447	1.43814e-05	Actinobacteriota	Actinobacteria	Micrococcales	Microbacteriaceae	Leucobacter	aridicollis	Increase
ASV74:Acinetobacter.wuhouensis	166.443	3.49028	0.786667	5.66757e-05	Proteobacteria	Gammaproteobacteria	Pseudomonadales	Moraxellaceae	Acinetobacter	wuhouensis	Increase
ASV22:Taibaiella.sp	493.354	1.39492	0.315447	6.01458e-05	Bacteroidota	Bacteroidia	Chitinophagales	Chitinophagaceae	Taibaiella	NA	Increase
ASV344:Leucobacter.zeae	8.42317	7.00869	1.58581	6.02848e-05	Actinobacteriota	Actinobacteria	Micrococcales	Microbacteriaceae	Leucobacter	zeae	Increase
ASV820:Simplicispira.sp	3.88629	4.65436	1.06224	6.99647e-05	Proteobacteria	Gammaproteobacteria	Burkholderiales	Comamonadaceae	Simplicispira	NA	Increase
ASV98:Acinetobacter.sp	3.42153	5.70722	1.34041	0.000117553	Proteobacteria	Gammaproteobacteria	Pseudomonadales	Moraxellaceae	Acinetobacter	NA	Increase
ASV218:Aeromonas.sp	17.8921	8.09469	1.90697	0.000122559	Proteobacteria	Gammaproteobacteria	Enterobacterales	Aeromonadaceae	Aeromonas	NA	Increase
ASV774:Arenimonas.aquatica	2.92321	5.48408	1.30334	0.000143335	Proteobacteria	Gammaproteobacteria	Xanthomonadales	Xanthomonadaceae	Arenimonas	aquatica	Increase
ASV226:OLB8.sp	11.0243	4.78744	1.14311	0.000155061	Bacteroidota	Bacteroidia	Chitinophagales	Saprospiraceae	OLB8	NA	Increase
ASV68:Comamonas.sp	5.9683	6.5106	1.55958	0.000161964	Proteobacteria	Gammaproteobacteria	Burkholderiales	Comamonadaceae	Comamonas	NA	Increase
ASV131:Parabacteroides.sp	73.3178	3.13611	0.760518	0.000200727	Bacteroidota	Bacteroidia	Bacteroidales	Tannerellaceae	Parabacteroides	NA	Increase
ASV244:Rheinheimera.sp	37.7929	3.07508	0.74754	0.000208058	Proteobacteria	Gammaproteobacteria	Enterobacterales	Alteromonadaceae	Rheinheimera	NA	Increase
ASV656:Flavobacterium.sp	4.4545	6.08988	1.53061	0.000356244	Bacteroidota	Bacteroidia	Flavobacteriales	Flavobacteriaceae	Flavobacterium	NA	Increase
ASV600:Methylotenera.sp	5.00565	3.64806	0.919494	0.000370738	Proteobacteria	Gammaproteobacteria	Burkholderiales	Methylophilaceae	Methylotenera	NA	Increase
ASV183:Clostridium sensu stricto 1.sp	9.64184	4.52996	1.15081	0.000418716	Firmicutes	Clostridia	Clostridiales	Clostridiaceae	Clostridium sensu stricto 1	NA	Increase
ASV222:Gemmobacter.sp	34.4298	4.76951	1.21213	0.000418716	Proteobacteria	Alphaproteobacteria	Rhodobacterales	Rhodobacteraceae	Gemmobacter	NA	Increase
ASV182:Parasegetibacter.sp	43.4938	3.44723	0.882257	0.00046267	Bacteroidota	Bacteroidia	Chitinophagales	Chitinophagaceae	Parasegetibacter	NA	Increase
ASV214:Pseudomonas.koreensis	4.56748	6.1249	1.56898	0.000466132	Proteobacteria	Gammaproteobacteria	Pseudomonadales	Pseudomonadaceae	Pseudomonas	koreensis	Increase
ASV455:Bacteriovorax.sp	2.39315	5.18748	1.34115	0.000532572	Bdellovibrionota	Bdellovibrionia	Bacteriovoracales	Bacteriovoracaceae	Bacteriovorax	NA	Increase
ASV520:Rheinheimera.sp	9.04616	7.11057	1.86145	0.000638778	Proteobacteria	Gammaproteobacteria	Enterobacterales	Alteromonadaceae	Rheinheimera	NA	Increase
ASV582:Pajaroellobacter.sp	5.26363	6.33075	1.66525	0.000682914	Myxococcota	Polyangia	Polyangiales	Polyangiaceae	Pajaroellobacter	NA	Increase
ASV553:Chryseobacterium.sp	6.90146	5.21787	1.38844	0.00080251	Bacteroidota	Bacteroidia	Flavobacteriales	Weeksellaceae	Chryseobacterium	NA	Increase
ASV39:Aquabacterium.sp	44.1669	1.55878	0.428218	0.00124323	Proteobacteria	Gammaproteobacteria	Burkholderiales	Comamonadaceae	Aquabacterium	NA	Increase
ASV742:Edaphobaculum.sp	2.10686	4.49865	1.24312	0.00134143	Bacteroidota	Bacteroidia	Chitinophagales	Chitinophagaceae	Edaphobaculum	NA	Increase
ASV662:Flavimaricola.sp	2.6952	5.36642	1.52947	0.00196375	Proteobacteria	Alphaproteobacteria	Rhodobacterales	Rhodobacteraceae	Flavimaricola	NA	Increase
ASV604:Sphingomonas.sp	4.35504	5.34441	1.52613	0.00200147	Proteobacteria	Alphaproteobacteria	Sphingomonadales	Sphingomonadaceae	Sphingomonas	NA	Increase
ASV43:NA.sp	43.2936	3.23373	0.924536	0.0020112	Proteobacteria	Gammaproteobacteria	Burkholderiales	Comamonadaceae	NA	NA	Increase
ASV791:Zoogloea.sp	1.34355	4.19659	1.19995	0.0020112	Proteobacteria	Gammaproteobacteria	Burkholderiales	Rhodocyclaceae	Zoogloea	NA	Increase
ASV606:Pseudofulvimonas.sp	5.4346	3.48855	1.01597	0.00247101	Proteobacteria	Gammaproteobacteria	Xanthomonadales	Rhodanobacteraceae	Pseudofulvimonas	NA	Increase
ASV373:Bdellovibrio.sp	2.40854	5.20335	1.5392	0.00293179	Bdellovibrionota	Bdellovibrionia	Bdellovibrionales	Bdellovibrionaceae	Bdellovibrio	NA	Increase
ASV610:Chryseobacterium.sp	1.38107	4.40241	1.30215	0.00293179	Bacteroidota	Bacteroidia	Flavobacteriales	Weeksellaceae	Chryseobacterium	NA	Increase
ASV577:Sphingomonas.sp	4.35096	6.05434	1.80027	0.00307748	Proteobacteria	Alphaproteobacteria	Sphingomonadales	Sphingomonadaceae	Sphingomonas	NA	Increase
ASV822:Gemmatimonas.sp	2.26665	5.11723	1.5219	0.00307748	Gemmatimonadota	Gemmatimonadetes	Gemmatimonadales	Gemmatimonadaceae	Gemmatimonas	NA	Increase
ASV156:Comamonas.sp	43.0586	2.00794	0.606379	0.00357376	Proteobacteria	Gammaproteobacteria	Burkholderiales	Comamonadaceae	Comamonas	NA	Increase
ASV416:Leucobacter.sp	7.38179	3.81196	1.15897	0.00384723	Actinobacteriota	Actinobacteria	Micrococcales	Microbacteriaceae	Leucobacter	NA	Increase
ASV225:Bacteroides.sp	14.0397	3.74458	1.14124	0.00393536	Bacteroidota	Bacteroidia	Bacteroidales	Bacteroidaceae	Bacteroides	NA	Increase
ASV104:Bdellovibrio.sp	122.507	1.81468	0.565126	0.00492448	Bdellovibrionota	Bdellovibrionia	Bdellovibrionales	Bdellovibrionaceae	Bdellovibrio	NA	Increase
ASV895:Leadbetterella.sp	1.916	4.87634	1.52474	0.00512346	Bacteroidota	Bacteroidia	Cytophagales	Spirosomaceae	Leadbetterella	NA	Increase
ASV694:NA.sp	3.35119	5.68036	1.78675	0.0054133	Proteobacteria	Alphaproteobacteria	Rhodobacterales	Rhodobacteraceae	NA	NA	Increase
ASV432:Parabacteroides.sp	12.523	3.02334	0.960521	0.00593822	Bacteroidota	Bacteroidia	Bacteroidales	Tannerellaceae	Parabacteroides	NA	Increase
ASV996:NA.sp	1.66097	4.66538	1.51777	0.00750543	Actinobacteriota	Actinobacteria	Micrococcales	Intrasporangiaceae	NA	NA	Increase
ASV875:Bdellovibrio.sp	1.63119	4.64216	1.523	0.00809707	Bdellovibrionota	Bdellovibrionia	Bdellovibrionales	Bdellovibrionaceae	Bdellovibrio	NA	Increase
ASV500:Lysinibacillus.sp	8.20553	3.49568	1.15069	0.0082646	Firmicutes	Bacilli	Bacillales	Planococcaceae	Lysinibacillus	NA	Increase
ASV573:Iamia.sp	2.61997	5.3264	1.75366	0.0082646	Actinobacteriota	Acidimicrobiia	Microtrichales	Iamiaceae	Iamia	NA	Increase
ASV796:Rheinheimera.sp	2.98358	4.32876	1.44735	0.00937475	Proteobacteria	Gammaproteobacteria	Enterobacterales	Alteromonadaceae	Rheinheimera	NA	Increase
ASV356:Peredibacter.sp	18.2018	2.93519	0.98699	0.00982255	Bdellovibrionota	Bdellovibrionia	Bacteriovoracales	Bacteriovoracaceae	Peredibacter	NA	Increase
ASV1:Chryseobacterium.sp	13640.1	-11.2129	0.562485	1.40382e-85	Bacteroidota	Bacteroidia	Flavobacteriales	Weeksellaceae	Chryseobacterium	NA	Decrease
ASV4:Chryseobacterium.sp	2521.61	-14.5163	0.811731	5.50109e-69	Bacteroidota	Bacteroidia	Flavobacteriales	Weeksellaceae	Chryseobacterium	NA	Decrease
ASV14:Paraperlucidibaca.sp	1149.32	-13.3827	0.91984	1.36269e-45	Proteobacteria	Gammaproteobacteria	Pseudomonadales	Moraxellaceae	Paraperlucidibaca	NA	Decrease
ASV38:Deefgea.sp	489.478	-7.8732	0.649601	1.13961e-31	Proteobacteria	Gammaproteobacteria	Burkholderiales	Chitinibacteraceae	Deefgea	NA	Decrease
ASV140:NA.sp	114.456	-10.0548	0.939567	7.66683e-25	Bacteroidota	Bacteroidia	Chitinophagales	Chitinophagaceae	NA	NA	Decrease
ASV203:Leucobacter.iarius	59.5011	-9.11219	0.852933	8.39098e-25	Actinobacteriota	Actinobacteria	Micrococcales	Microbacteriaceae	Leucobacter	iarius	Decrease
ASV99:Flavobacterium.sp	72.1428	-7.19585	0.706698	1.36494e-22	Bacteroidota	Bacteroidia	Flavobacteriales	Flavobacteriaceae	Flavobacterium	NA	Decrease
ASV21:Acinetobacter.sp	985.131	-7.7993	0.766747	1.40238e-22	Proteobacteria	Gammaproteobacteria	Pseudomonadales	Moraxellaceae	Acinetobacter	NA	Decrease
ASV294:NA.sp	32.9629	-8.25916	0.885598	4.20493e-19	Proteobacteria	Alphaproteobacteria	Rhodobacterales	Rhodobacteraceae	NA	NA	Decrease
ASV127:Comamonas.sp	120.893	-2.61332	0.283669	1.09668e-18	Proteobacteria	Gammaproteobacteria	Burkholderiales	Comamonadaceae	Comamonas	NA	Decrease
ASV469:Comamonas.sp	10.3148	-22.4248	2.59007	1.43813e-16	Proteobacteria	Gammaproteobacteria	Burkholderiales	Comamonadaceae	Comamonas	NA	Decrease
ASV266:Arenimonas.sp	17.8148	-23.1723	2.68988	1.93442e-16	Proteobacteria	Gammaproteobacteria	Xanthomonadales	Xanthomonadaceae	Arenimonas	NA	Decrease
ASV62:Flavobacterium.sp	193.966	-7.04169	0.822185	2.87387e-16	Bacteroidota	Bacteroidia	Flavobacteriales	Flavobacteriaceae	Flavobacterium	NA	Decrease
ASV397:Comamonas.sp	16.2291	-7.23596	0.867412	1.79728e-15	Proteobacteria	Gammaproteobacteria	Burkholderiales	Comamonadaceae	Comamonas	NA	Decrease
ASV27:Aurantisolimonas.sp	113.494	-25.6954	3.12777	5.03003e-15	Bacteroidota	Bacteroidia	Chitinophagales	Chitinophagaceae	Aurantisolimonas	NA	Decrease
ASV207:Cellvibrio.fibrivorans	21.9964	-7.67792	0.964519	3.93956e-14	Proteobacteria	Gammaproteobacteria	Pseudomonadales	Cellvibrionaceae	Cellvibrio	fibrivorans	Decrease
ASV42:Brevundimonas.sp	321.747	-4.21118	0.53425	6.91335e-14	Proteobacteria	Alphaproteobacteria	Caulobacterales	Caulobacteraceae	Brevundimonas	NA	Decrease
ASV327:Comamonas.sp	15.4154	-22.9704	2.942	1.17997e-13	Proteobacteria	Gammaproteobacteria	Burkholderiales	Comamonadaceae	Comamonas	NA	Decrease
ASV75:Pedobacter.sp	200.103	-10.8608	1.41205	2.86168e-13	Bacteroidota	Bacteroidia	Sphingobacteriales	Sphingobacteriaceae	Pedobacter	NA	Decrease
ASV124:TM7a.sp	137.223	-10.3166	1.35497	5.09094e-13	Patescibacteria	Saccharimonadia	Saccharimonadales	Saccharimonadaceae	TM7a	NA	Decrease
ASV145:Sphingobacterium.yamdrokense	96.9523	-9.81542	1.35524	7.7793e-12	Bacteroidota	Bacteroidia	Sphingobacteriales	Sphingobacteriaceae	Sphingobacterium	yamdrokense	Decrease
ASV417:NA.sp	16.4039	-6.09871	0.855789	1.77441e-11	Firmicutes	Clostridia	Oscillospirales	[Eubacterium] coprostanoligenes group	NA	NA	Decrease
ASV163:Pedobacter.sp	41.3116	-8.5853	1.24419	8.51133e-11	Bacteroidota	Bacteroidia	Sphingobacteriales	Sphingobacteriaceae	Pedobacter	NA	Decrease
ASV370:NA.sp	22.6746	-7.71694	1.142	2.20048e-10	Proteobacteria	Gammaproteobacteria	Burkholderiales	Oxalobacteraceae	NA	NA	Decrease
ASV23:Vitreoscilla.sp	831.029	-4.01502	0.594548	2.21638e-10	Proteobacteria	Gammaproteobacteria	Burkholderiales	Neisseriaceae	Vitreoscilla	NA	Decrease
ASV386:Ferruginibacter.sp	13.701	-6.99761	1.03689	2.2352e-10	Bacteroidota	Bacteroidia	Chitinophagales	Chitinophagaceae	Ferruginibacter	NA	Decrease
ASV213:Peredibacter.sp	31.8573	-8.20824	1.24524	6.24247e-10	Bdellovibrionota	Bdellovibrionia	Bacteriovoracales	Bacteriovoracaceae	Peredibacter	NA	Decrease
ASV269:NA.sp	40.8901	-8.56929	1.31025	8.64025e-10	Firmicutes	Clostridia	Oscillospirales	Ruminococcaceae	NA	NA	Decrease
ASV150:Dyadobacter.sp	55.6815	-9.01552	1.39338	1.34843e-09	Bacteroidota	Bacteroidia	Cytophagales	Spirosomaceae	Dyadobacter	NA	Decrease
ASV96:Sphingobacterium.sp	144.695	-6.24823	0.991862	3.81018e-09	Bacteroidota	Bacteroidia	Sphingobacteriales	Sphingobacteriaceae	Sphingobacterium	NA	Decrease
ASV317:Alistipes.sp	25.2579	-7.29536	1.16997	5.54037e-09	Bacteroidota	Bacteroidia	Bacteroidales	Rikenellaceae	Alistipes	NA	Decrease
ASV169:Niabella.sp	34.3694	-5.61456	0.902439	5.95076e-09	Bacteroidota	Bacteroidia	Chitinophagales	Chitinophagaceae	Niabella	NA	Decrease
ASV335:Erysipelatoclostridium.sp	17.2482	-7.32444	1.18686	7.9107e-09	Firmicutes	Bacilli	Erysipelotrichales	Erysipelatoclostridiaceae	Erysipelatoclostridium	NA	Decrease
ASV49:Glutamicibacter.sp	329.234	-2.69157	0.437904	9.0972e-09	Actinobacteriota	Actinobacteria	Micrococcales	Micrococcaceae	Glutamicibacter	NA	Decrease
ASV33:Acinetobacter.sp	590.014	-1.90454	0.311382	1.08094e-08	Proteobacteria	Gammaproteobacteria	Pseudomonadales	Moraxellaceae	Acinetobacter	NA	Decrease
ASV208:Rheinheimera.sp	65.5328	-6.77262	1.10913	1.13353e-08	Proteobacteria	Gammaproteobacteria	Enterobacterales	Alteromonadaceae	Rheinheimera	NA	Decrease
ASV306:Bacteroides.sp	17.3271	-7.32924	1.20121	1.14869e-08	Bacteroidota	Bacteroidia	Bacteroidales	Bacteroidaceae	Bacteroides	NA	Decrease
ASV363:Brevundimonas.sp	13.1206	-6.93306	1.14703	1.5714e-08	Proteobacteria	Alphaproteobacteria	Caulobacterales	Caulobacteraceae	Brevundimonas	NA	Decrease
ASV358:Acinetobacter.sp	25.0086	-7.85974	1.31282	2.13573e-08	Proteobacteria	Gammaproteobacteria	Pseudomonadales	Moraxellaceae	Acinetobacter	NA	Decrease
ASV126:NA.sp	69.2956	-2.57455	0.439273	4.53075e-08	Proteobacteria	Alphaproteobacteria	Rhodobacterales	Rhodobacteraceae	NA	NA	Decrease
ASV472:NA.sp	14.4995	-7.07095	1.20715	4.5583e-08	Bacteroidota	Bacteroidia	Bacteroidales	Muribaculaceae	NA	NA	Decrease
ASV157:TM7a.sp	91.3938	-2.8094	0.483426	5.76703e-08	Patescibacteria	Saccharimonadia	Saccharimonadales	Saccharimonadaceae	TM7a	NA	Decrease
ASV339:Anaerosinus.sp	18.1039	-7.39443	1.284	7.77796e-08	Firmicutes	Negativicutes	Veillonellales-Selenomonadales	Sporomusaceae	Anaerosinus	NA	Decrease
ASV92:Pseudochrobactrum.sp	24.0759	-4.1362	0.721774	8.9544e-08	Proteobacteria	Alphaproteobacteria	Rhizobiales	Rhizobiaceae	Pseudochrobactrum	NA	Decrease
ASV123:Flavobacterium.sp	37.4565	-6.5902	1.18206	2.12955e-07	Bacteroidota	Bacteroidia	Flavobacteriales	Flavobacteriaceae	Flavobacterium	NA	Decrease
ASV248:Peredibacter.sp	23.7292	-7.78301	1.42393	3.82428e-07	Bdellovibrionota	Bdellovibrionia	Bacteriovoracales	Bacteriovoracaceae	Peredibacter	NA	Decrease
ASV159:Brevundimonas.sp	35.866	-8.38201	1.53416	3.82776e-07	Proteobacteria	Alphaproteobacteria	Caulobacterales	Caulobacteraceae	Brevundimonas	NA	Decrease
ASV433:Chitinibacter.sp	20.1593	-7.54794	1.40605	6.44664e-07	Proteobacteria	Gammaproteobacteria	Burkholderiales	Chitinibacteraceae	Chitinibacter	NA	Decrease
ASV482:SD04E11.sp	14.1541	-7.03945	1.32093	7.90473e-07	Proteobacteria	Alphaproteobacteria	Sphingomonadales	Sphingomonadaceae	SD04E11	NA	Decrease
ASV11:Leadbetterella.sp	1035.53	-4.90968	0.92482	8.7395e-07	Bacteroidota	Bacteroidia	Cytophagales	Spirosomaceae	Leadbetterella	NA	Decrease
ASV34:Acidovorax.sp	28.0391	-3.96469	0.754856	1.16415e-06	Proteobacteria	Gammaproteobacteria	Burkholderiales	Comamonadaceae	Acidovorax	NA	Decrease
ASV595:NA.sp	9.33408	-6.43348	1.22494	1.16415e-06	Firmicutes	Clostridia	Oscillospirales	[Eubacterium] coprostanoligenes group	NA	NA	Decrease
ASV349:NA.sp	22.2176	-7.69117	1.4698	1.27811e-06	Proteobacteria	Gammaproteobacteria	Enterobacterales	Enterobacteriaceae	NA	NA	Decrease
ASV406:Microbacterium.keratanolyticum	20.1475	-7.54942	1.46303	1.86846e-06	Actinobacteriota	Actinobacteria	Micrococcales	Microbacteriaceae	Microbacterium	keratanolyticum	Decrease
ASV299:Hafnia-Obesumbacterium.sp	21.1483	-7.61719	1.53467	4.97108e-06	Proteobacteria	Gammaproteobacteria	Enterobacterales	Hafniaceae	Hafnia-Obesumbacterium	NA	Decrease
ASV477:Acinetobacter.sp	10.1729	-6.56199	1.33598	6.41205e-06	Proteobacteria	Gammaproteobacteria	Pseudomonadales	Moraxellaceae	Acinetobacter	NA	Decrease
ASV119:Leucobacter.sp	20.0409	-7.5443	1.53962	6.73419e-06	Actinobacteriota	Actinobacteria	Micrococcales	Microbacteriaceae	Leucobacter	NA	Decrease
ASV276:Pseudomonas.sp	11.0055	-6.68156	1.39519	1.12117e-05	Proteobacteria	Gammaproteobacteria	Pseudomonadales	Pseudomonadaceae	Pseudomonas	NA	Decrease
ASV501:Sphingobacterium.sp	8.17158	-6.24332	1.3122	1.29594e-05	Bacteroidota	Bacteroidia	Sphingobacteriales	Sphingobacteriaceae	Sphingobacterium	NA	Decrease
ASV712:TM7a.sp	6.43534	-5.8993	1.29178	3.18907e-05	Patescibacteria	Saccharimonadia	Saccharimonadales	Saccharimonadaceae	TM7a	NA	Decrease
ASV657:Luteolibacter.sp	6.81388	-5.98255	1.31386	3.36757e-05	Verrucomicrobiota	Verrucomicrobiae	Verrucomicrobiales	Rubritaleaceae	Luteolibacter	NA	Decrease
ASV372:Acinetobacter.sp	16.8428	-5.19752	1.14423	3.51602e-05	Proteobacteria	Gammaproteobacteria	Pseudomonadales	Moraxellaceae	Acinetobacter	NA	Decrease
ASV142:Hafnia-Obesumbacterium.sp	95.4984	-4.93895	1.10085	4.53543e-05	Proteobacteria	Gammaproteobacteria	Enterobacterales	Hafniaceae	Hafnia-Obesumbacterium	NA	Decrease
ASV114:Dyadobacter.sp	72.8201	-2.78746	0.631227	6.07839e-05	Bacteroidota	Bacteroidia	Cytophagales	Spirosomaceae	Dyadobacter	NA	Decrease
ASV446:Bacteroides.sp	11.3031	-4.44669	1.01029	6.4437e-05	Bacteroidota	Bacteroidia	Bacteroidales	Bacteroidaceae	Bacteroides	NA	Decrease
ASV217:Fusobacterium.sp	41.9579	-8.60673	1.99165	9.13032e-05	Fusobacteriota	Fusobacteriia	Fusobacteriales	Fusobacteriaceae	Fusobacterium	NA	Decrease
ASV423:Staphylococcus.sp	13.5513	-4.68169	1.08831	9.89186e-05	Firmicutes	Bacilli	Staphylococcales	Staphylococcaceae	Staphylococcus	NA	Decrease
ASV430:Sphingobacterium.multivorum	6.09527	-5.82628	1.35577	0.00010006	Bacteroidota	Bacteroidia	Sphingobacteriales	Sphingobacteriaceae	Sphingobacterium	multivorum	Decrease
ASV67:Comamonas.sp	18.9273	-7.4589	1.74383	0.00010861	Proteobacteria	Gammaproteobacteria	Burkholderiales	Comamonadaceae	Comamonas	NA	Decrease
ASV313:TM7a.sp	6.63425	-5.94843	1.39904	0.000119763	Patescibacteria	Saccharimonadia	Saccharimonadales	Saccharimonadaceae	TM7a	NA	Decrease
ASV275:Niabella.sp	22.5218	-3.02211	0.723855	0.000161964	Bacteroidota	Bacteroidia	Chitinophagales	Chitinophagaceae	Niabella	NA	Decrease
ASV488:NA.sp	14.5624	-7.08067	1.73125	0.000228714	Actinobacteriota	Acidimicrobiia	Microtrichales	Microtrichaceae	NA	NA	Decrease
ASV533:Comamonas.sp	7.32824	-4.85611	1.19153	0.000241454	Proteobacteria	Gammaproteobacteria	Burkholderiales	Comamonadaceae	Comamonas	NA	Decrease
ASV651:NA.sp	3.06821	-4.86499	1.20842	0.000296231	Firmicutes	Clostridia	Oscillospirales	Ruminococcaceae	NA	NA	Decrease
ASV176:Hafnia-Obesumbacterium.sp	48.7001	-4.43214	1.10766	0.000326252	Proteobacteria	Gammaproteobacteria	Enterobacterales	Hafniaceae	Hafnia-Obesumbacterium	NA	Decrease
ASV391:Bacteroides.sp	23.206	-5.6022	1.42442	0.000418902	Bacteroidota	Bacteroidia	Bacteroidales	Bacteroidaceae	Bacteroides	NA	Decrease
ASV664:Anaerosinus.sp	6.0406	-5.81352	1.49429	0.000488865	Firmicutes	Negativicutes	Veillonellales-Selenomonadales	Sporomusaceae	Anaerosinus	NA	Decrease
ASV319:Tsukamurella.sp	17.7286	-7.36629	1.91404	0.000572503	Actinobacteriota	Actinobacteria	Corynebacteriales	Tsukamurellaceae	Tsukamurella	NA	Decrease
ASV441:Bacteroides.sp	10.1246	-4.68035	1.23309	0.000695045	Bacteroidota	Bacteroidia	Bacteroidales	Bacteroidaceae	Bacteroides	NA	Decrease
ASV588:Acinetobacter.sp	4.76888	-5.46439	1.47448	0.000980295	Proteobacteria	Gammaproteobacteria	Pseudomonadales	Moraxellaceae	Acinetobacter	NA	Decrease
ASV491:Lactococcus.sp	3.3039	-4.93531	1.33473	0.00100635	Firmicutes	Bacilli	Lactobacillales	Streptococcaceae	Lactococcus	NA	Decrease
ASV479:Flavobacterium.sp	4.54309	-5.39341	1.47956	0.00122682	Bacteroidota	Bacteroidia	Flavobacteriales	Flavobacteriaceae	Flavobacterium	NA	Decrease
ASV737:Brucella.sp	3.91894	-5.18555	1.44145	0.00144707	Proteobacteria	Alphaproteobacteria	Rhizobiales	Rhizobiaceae	Brucella	NA	Decrease
ASV700:Akkermansia.glycaniphila	3.62114	-5.07062	1.41776	0.00155802	Verrucomicrobiota	Verrucomicrobiae	Verrucomicrobiales	Akkermansiaceae	Akkermansia	glycaniphila	Decrease
ASV522:Altererythrobacter.sp	10.4695	-6.60619	1.85142	0.00159793	Proteobacteria	Alphaproteobacteria	Sphingomonadales	Sphingomonadaceae	Altererythrobacter	NA	Decrease
ASV635:Parapusillimonas.sp	6.70145	-4.30272	1.21404	0.0017398	Proteobacteria	Gammaproteobacteria	Burkholderiales	Alcaligenaceae	Parapusillimonas	NA	Decrease
ASV511:Pedobacter.sp	8.20822	-6.25749	1.77589	0.00186844	Bacteroidota	Bacteroidia	Sphingobacteriales	Sphingobacteriaceae	Pedobacter	NA	Decrease
ASV619:NA.sp	4.04707	-5.22174	1.49449	0.00201142	Bacteroidota	Bacteroidia	Flavobacteriales	NS9 marine group	NA	NA	Decrease
ASV623:Gemmobacter.sp	8.27927	-6.2665	1.79324	0.00201142	Proteobacteria	Alphaproteobacteria	Rhodobacterales	Rhodobacteraceae	Gemmobacter	NA	Decrease
ASV325:Clostridium sensu stricto 1.sp	22.4977	-3.91425	1.12783	0.00218178	Firmicutes	Clostridia	Clostridiales	Clostridiaceae	Clostridium sensu stricto 1	NA	Decrease
ASV492:TM7a.sp	7.06421	-6.04329	1.74461	0.00222262	Patescibacteria	Saccharimonadia	Saccharimonadales	Saccharimonadaceae	TM7a	NA	Decrease
ASV728:Oscillibacter.sp	3.01155	-4.81184	1.41016	0.0026579	Firmicutes	Clostridia	Oscillospirales	Oscillospiraceae	Oscillibacter	NA	Decrease
ASV52:Terrimonas.sp	398.504	-1.93604	0.568387	0.00270159	Bacteroidota	Bacteroidia	Chitinophagales	Chitinophagaceae	Terrimonas	NA	Decrease
ASV40:Rheinheimera.sp	32.6869	-3.6936	1.09473	0.00298511	Proteobacteria	Gammaproteobacteria	Enterobacterales	Alteromonadaceae	Rheinheimera	NA	Decrease
ASV118:Glutamicibacter.sp	115.521	-3.79542	1.13411	0.00323936	Actinobacteriota	Actinobacteria	Micrococcales	Micrococcaceae	Glutamicibacter	NA	Decrease
ASV563:Breznakia.sp	5.55412	-3.89445	1.16828	0.00337669	Firmicutes	Bacilli	Erysipelotrichales	Erysipelotrichaceae	Breznakia	NA	Decrease
ASV690:UBA1819.sp	3.47318	-5.03048	1.51467	0.00348932	Firmicutes	Clostridia	Oscillospirales	Ruminococcaceae	UBA1819	NA	Decrease
ASV710:Peredibacter.sp	4.4711	-5.37046	1.61662	0.00348932	Bdellovibrionota	Bdellovibrionia	Bacteriovoracales	Bacteriovoracaceae	Peredibacter	NA	Decrease
ASV815:Luteolibacter.sp	2.29438	-4.43083	1.33514	0.00350152	Verrucomicrobiota	Verrucomicrobiae	Verrucomicrobiales	Rubritaleaceae	Luteolibacter	NA	Decrease
ASV2:Nocardioides.sp	4641.65	-1.22443	0.374533	0.00407682	Actinobacteriota	Actinobacteria	Propionibacteriales	Nocardioidaceae	Nocardioides	NA	Decrease
ASV439:Plesiomonas.shigelloides	9.95929	-6.53084	1.99837	0.00407682	Proteobacteria	Gammaproteobacteria	Enterobacterales	Enterobacteriaceae	Plesiomonas	shigelloides	Decrease
ASV390:Rheinheimera.sp	8.9538	-6.37953	1.95549	0.00413733	Proteobacteria	Gammaproteobacteria	Enterobacterales	Alteromonadaceae	Rheinheimera	NA	Decrease
ASV535:TM7a.sp	3.04563	-4.8281	1.51794	0.0054133	Patescibacteria	Saccharimonadia	Saccharimonadales	Saccharimonadaceae	TM7a	NA	Decrease
ASV521:Variovorax.sp	4.17535	-5.28853	1.66967	0.00560682	Proteobacteria	Gammaproteobacteria	Burkholderiales	Comamonadaceae	Variovorax	NA	Decrease
ASV351:Hafnia-Obesumbacterium.sp	13.4121	-6.96235	2.20382	0.00573666	Proteobacteria	Gammaproteobacteria	Enterobacterales	Hafniaceae	Hafnia-Obesumbacterium	NA	Decrease
ASV296:Bacteroides.sp	28.2351	-2.43849	0.782917	0.00659061	Bacteroidota	Bacteroidia	Bacteroidales	Bacteroidaceae	Bacteroides	NA	Decrease
ASV549:NA.sp	6.98825	-6.01941	1.93306	0.00659061	Bacteroidota	Bacteroidia	Bacteroidales	Muribaculaceae	NA	NA	Decrease
ASV87:Aeromonas.sp	130.471	-3.21775	1.04805	0.00755743	Proteobacteria	Gammaproteobacteria	Enterobacterales	Aeromonadaceae	Aeromonas	NA	Decrease
ASV342:Bacteroides.sp	19.412	-2.41296	0.79319	0.00821677	Bacteroidota	Bacteroidia	Bacteroidales	Bacteroidaceae	Bacteroides	NA	Decrease
ASV318:Xenophilus.sp	25.8632	-2.72096	0.897904	0.00837341	Proteobacteria	Gammaproteobacteria	Burkholderiales	Comamonadaceae	Xenophilus	NA	Decrease
ASV322:Pedobacter.sp	13.6263	-3.96227	1.30736	0.00837341	Bacteroidota	Bacteroidia	Sphingobacteriales	Sphingobacteriaceae	Pedobacter	NA	Decrease
ASV850:NA.sp	4.03801	-5.22431	1.72498	0.00837971	Firmicutes	Clostridia	Oscillospirales	Oscillospiraceae	NA	NA	Decrease
ASV747:Comamonas.sp	3.79667	-5.13324	1.70512	0.00885282	Proteobacteria	Gammaproteobacteria	Burkholderiales	Comamonadaceae	Comamonas	NA	Decrease
ASV209:Comamonas.sp	57.0939	-3.50876	1.17348	0.00937475	Proteobacteria	Gammaproteobacteria	Burkholderiales	Comamonadaceae	Comamonas	NA	Decrease
ASV763:Breznakia.sp	3.4261	-4.99742	1.68105	0.00982255	Firmicutes	Bacilli	Erysipelotrichales	Erysipelotrichaceae	Breznakia	NA	Decrease
