# Supplementary material for: Bsal susceptibility depends on host origin but not on skin microbiota in captive Pleurodeles waltl
Source: Anim Microbiome. 2025 Nov 28;7:123. doi: 10.1186/s42523-025-00485-x (PMC12661705; doi:10.1186/s42523-025-00485-x)
Supplement: Supplementary file 4 — Supplementary Material 4 [file 42523_2025_485_MOESM4_ESM.xlsx]

## Sheet: Deseq2_contrasts_D0_Pop2_vs_Pop
ASV reference	baseMean	log2FoldChange	lfcSE	padj	Phylum	Class	Order	Family	Genus	Species	change
ASV31:Chitinibacter.suncheonensis	1132.48	13.4975	0.723922	9.19095e-75	Proteobacteria	Gammaproteobacteria	Burkholderiales	Chitinibacteraceae	Chitinibacter	suncheonensis	Increase
ASV64:Aurantisolimonas.sp	463.615	12.209	0.694364	4.40514e-67	Bacteroidota	Bacteroidia	Chitinophagales	Chitinophagaceae	Aurantisolimonas	NA	Increase
ASV69:Aurantisolimonas.sp	421.324	12.071	0.693229	7.2928e-66	Bacteroidota	Bacteroidia	Chitinophagales	Chitinophagaceae	Aurantisolimonas	NA	Increase
ASV45:Flavobacterium.sp	644.202	12.6835	0.757951	7.01116e-61	Bacteroidota	Bacteroidia	Flavobacteriales	Flavobacteriaceae	Flavobacterium	NA	Increase
ASV83:Paracoccus.zhejiangensis	303.535	11.5984	0.712856	1.32628e-57	Proteobacteria	Alphaproteobacteria	Rhodobacterales	Rhodobacteraceae	Paracoccus	zhejiangensis	Increase
ASV138:Acinetobacter.sp	156.579	10.6437	0.726098	6.53735e-47	Proteobacteria	Gammaproteobacteria	Pseudomonadales	Moraxellaceae	Acinetobacter	NA	Increase
ASV144:Leadbetterella.sp	148.607	10.5672	0.722795	1.06688e-46	Bacteroidota	Bacteroidia	Cytophagales	Spirosomaceae	Leadbetterella	NA	Increase
ASV120:Leadbetterella.sp	201.248	11.0052	0.763046	1.76207e-45	Bacteroidota	Bacteroidia	Cytophagales	Spirosomaceae	Leadbetterella	NA	Increase
ASV179:Leadbetterella.sp	101.07	10.0107	0.700593	1.13212e-44	Bacteroidota	Bacteroidia	Cytophagales	Spirosomaceae	Leadbetterella	NA	Increase
ASV11:Leadbetterella.sp	842.497	4.71712	0.33905	2.06406e-42	Bacteroidota	Bacteroidia	Cytophagales	Spirosomaceae	Leadbetterella	NA	Increase
ASV102:Terrimonas.sp	245.97	11.2944	0.820752	1.6088e-41	Bacteroidota	Bacteroidia	Chitinophagales	Chitinophagaceae	Terrimonas	NA	Increase
ASV188:Microbacterium.sp	85.642	9.77388	0.723431	4.49202e-40	Actinobacteriota	Actinobacteria	Micrococcales	Microbacteriaceae	Microbacterium	NA	Increase
ASV14:Paraperlucidibaca.sp	296.006	11.5617	0.860233	1.10773e-39	Proteobacteria	Gammaproteobacteria	Pseudomonadales	Moraxellaceae	Paraperlucidibaca	NA	Increase
ASV249:Sphingobacterium.sp	64.7266	9.36733	0.726345	1.24678e-36	Bacteroidota	Bacteroidia	Sphingobacteriales	Sphingobacteriaceae	Sphingobacterium	NA	Increase
ASV201:Glutamicibacter.sp	80.152	9.67849	0.760832	1.1092e-35	Actinobacteriota	Actinobacteria	Micrococcales	Micrococcaceae	Glutamicibacter	NA	Increase
ASV262:Bdellovibrio.sp	61.3652	9.2908	0.73736	4.98677e-35	Bdellovibrionota	Bdellovibrionia	Bdellovibrionales	Bdellovibrionaceae	Bdellovibrio	NA	Increase
ASV113:TM7a.sp	184.232	10.8783	0.870747	1.73814e-34	Patescibacteria	Saccharimonadia	Saccharimonadales	Saccharimonadaceae	TM7a	NA	Increase
ASV111:Sphingobacterium.sp	222.679	11.1512	0.893838	2.09714e-34	Bacteroidota	Bacteroidia	Sphingobacteriales	Sphingobacteriaceae	Sphingobacterium	NA	Increase
ASV67:Comamonas.sp	75.8223	9.59838	0.775879	7.09731e-34	Proteobacteria	Gammaproteobacteria	Burkholderiales	Comamonadaceae	Comamonas	NA	Increase
ASV285:Timonella.sp	52.0416	9.05557	0.740391	3.80856e-33	Actinobacteriota	Actinobacteria	Micrococcales	Micrococcales Incertae Sedis	Timonella	NA	Increase
ASV320:Gemmobacter.sp	42.5033	8.7632	0.725988	2.6275e-32	Proteobacteria	Alphaproteobacteria	Rhodobacterales	Rhodobacteraceae	Gemmobacter	NA	Increase
ASV150:Dyadobacter.sp	56.8662	9.18037	0.764105	5.05917e-32	Bacteroidota	Bacteroidia	Cytophagales	Spirosomaceae	Dyadobacter	NA	Increase
ASV213:Peredibacter.sp	44.5263	8.8275	0.735183	5.38854e-32	Bdellovibrionota	Bdellovibrionia	Bacteriovoracales	Bacteriovoracaceae	Peredibacter	NA	Increase
ASV260:Acidovorax.sp	55.0684	9.13692	0.768336	2.10723e-31	Proteobacteria	Gammaproteobacteria	Burkholderiales	Comamonadaceae	Acidovorax	NA	Increase
ASV240:Sphingobacterium.kyonggiense	65.5216	9.3859	0.802579	1.95295e-30	Bacteroidota	Bacteroidia	Sphingobacteriales	Sphingobacteriaceae	Sphingobacterium	kyonggiense	Increase
ASV259:Pedobacter.sp	61.6159	9.29716	0.802067	6.40932e-30	Bacteroidota	Bacteroidia	Sphingobacteriales	Sphingobacteriaceae	Pedobacter	NA	Increase
ASV59:Glutamicibacter.sp	78.0886	9.6409	0.831864	6.42406e-30	Actinobacteriota	Actinobacteria	Micrococcales	Micrococcaceae	Glutamicibacter	NA	Increase
ASV62:Flavobacterium.sp	195.938	7.1518	0.630859	1.12187e-28	Bacteroidota	Bacteroidia	Flavobacteriales	Flavobacteriaceae	Flavobacterium	NA	Increase
ASV18:Acinetobacter.sp	1381.01	3.74057	0.331415	1.87216e-28	Proteobacteria	Gammaproteobacteria	Pseudomonadales	Moraxellaceae	Acinetobacter	NA	Increase
ASV75:Pedobacter.sp	58.6034	9.22371	0.823316	4.57102e-28	Bacteroidota	Bacteroidia	Sphingobacteriales	Sphingobacteriaceae	Pedobacter	NA	Increase
ASV280:Enterococcus.eurekensis	50.0123	8.9989	0.816981	3.63739e-27	Firmicutes	Bacilli	Lactobacillales	Enterococcaceae	Enterococcus	eurekensis	Increase
ASV316:Acinetobacter.sp	40.652	8.69998	0.798571	1.35184e-26	Proteobacteria	Gammaproteobacteria	Pseudomonadales	Moraxellaceae	Acinetobacter	NA	Increase
ASV212:Aeromonas.sp	34.569	8.4655	0.782378	2.99624e-26	Proteobacteria	Gammaproteobacteria	Enterobacterales	Aeromonadaceae	Aeromonas	NA	Increase
ASV161:Aeromonas.sp	36.0431	8.52605	0.792567	5.83174e-26	Proteobacteria	Gammaproteobacteria	Enterobacterales	Aeromonadaceae	Aeromonas	NA	Increase
ASV313:TM7a.sp	31.1609	8.31816	0.783571	2.48876e-25	Patescibacteria	Saccharimonadia	Saccharimonadales	Saccharimonadaceae	TM7a	NA	Increase
ASV98:Acinetobacter.sp	231.086	5.18288	0.496545	1.57434e-24	Proteobacteria	Gammaproteobacteria	Pseudomonadales	Moraxellaceae	Acinetobacter	NA	Increase
ASV255:Bacteroides.sp	57.2463	9.19197	0.881546	1.73895e-24	Bacteroidota	Bacteroidia	Bacteroidales	Bacteroidaceae	Bacteroides	NA	Increase
ASV40:Rheinheimera.sp	683.622	8.27496	0.796106	2.35474e-24	Proteobacteria	Gammaproteobacteria	Enterobacterales	Alteromonadaceae	Rheinheimera	NA	Increase
ASV435:Parabacteroides.sp	24.9093	7.98926	0.783619	1.81209e-23	Bacteroidota	Bacteroidia	Bacteroidales	Tannerellaceae	Parabacteroides	NA	Increase
ASV143:Sphingobacterium.sp	144.415	10.5265	1.06397	3.62669e-22	Bacteroidota	Bacteroidia	Sphingobacteriales	Sphingobacteriaceae	Sphingobacterium	NA	Increase
ASV276:Pseudomonas.sp	40.0611	8.67562	0.877953	4.03682e-22	Proteobacteria	Gammaproteobacteria	Pseudomonadales	Pseudomonadaceae	Pseudomonas	NA	Increase
ASV151:Cellvibrio.sp	36.3312	8.5344	0.877607	1.86597e-21	Proteobacteria	Gammaproteobacteria	Pseudomonadales	Cellvibrionaceae	Cellvibrio	NA	Increase
ASV186:Sphingobacterium.sp	89.6161	9.83811	1.02673	7.33042e-21	Bacteroidota	Bacteroidia	Sphingobacteriales	Sphingobacteriaceae	Sphingobacterium	NA	Increase
ASV506:Gemmobacter.sp	16.3992	7.38755	0.778737	1.79609e-20	Proteobacteria	Alphaproteobacteria	Rhodobacterales	Rhodobacteraceae	Gemmobacter	NA	Increase
ASV362:Parabacteroides.sp	29.1086	8.21652	0.870562	2.82129e-20	Bacteroidota	Bacteroidia	Bacteroidales	Tannerellaceae	Parabacteroides	NA	Increase
ASV271:Anaerosinus.sp	53.2978	9.08926	0.982539	1.62115e-19	Firmicutes	Negativicutes	Veillonellales-Selenomonadales	Sporomusaceae	Anaerosinus	NA	Increase
ASV513:Pedobacter.sp	15.3989	7.2923	0.788942	1.72256e-19	Bacteroidota	Bacteroidia	Sphingobacteriales	Sphingobacteriaceae	Pedobacter	NA	Increase
ASV288:Sphingobacterium.sp	55.3774	9.14319	1.00354	5.63003e-19	Bacteroidota	Bacteroidia	Sphingobacteriales	Sphingobacteriaceae	Sphingobacterium	NA	Increase
ASV56:Stenotrophomonas.sp	14.4702	7.20775	0.795133	8.51619e-19	Proteobacteria	Gammaproteobacteria	Xanthomonadales	Xanthomonadaceae	Stenotrophomonas	NA	Increase
ASV248:Peredibacter.sp	34.3594	8.45406	0.937797	1.33225e-18	Bdellovibrionota	Bdellovibrionia	Bacteriovoracales	Bacteriovoracaceae	Peredibacter	NA	Increase
ASV490:Brevundimonas.sp	17.9409	7.51883	0.837866	1.89654e-18	Proteobacteria	Alphaproteobacteria	Caulobacterales	Caulobacteraceae	Brevundimonas	NA	Increase
ASV396:Stenotrophomonas.maltophilia	29.6801	8.24345	0.922311	2.5761e-18	Proteobacteria	Gammaproteobacteria	Xanthomonadales	Xanthomonadaceae	Stenotrophomonas	maltophilia	Increase
ASV89:Stenotrophomonas.sp	256.016	2.64686	0.296247	2.62503e-18	Proteobacteria	Gammaproteobacteria	Xanthomonadales	Xanthomonadaceae	Stenotrophomonas	NA	Increase
ASV159:Brevundimonas.sp	51.9079	9.05004	1.01616	3.36405e-18	Proteobacteria	Alphaproteobacteria	Caulobacterales	Caulobacteraceae	Brevundimonas	NA	Increase
ASV534:Rikenella.sp	15.9732	7.34738	0.826594	3.89651e-18	Bacteroidota	Bacteroidia	Bacteroidales	Rikenellaceae	Rikenella	NA	Increase
ASV68:Comamonas.sp	404.37	5.20501	0.591558	8.63506e-18	Proteobacteria	Gammaproteobacteria	Burkholderiales	Comamonadaceae	Comamonas	NA	Increase
ASV544:NA.sp	14.6605	7.22367	0.825037	1.25643e-17	Proteobacteria	Alphaproteobacteria	Sphingomonadales	Sphingomonadaceae	NA	NA	Increase
ASV319:Tsukamurella.sp	10.2347	6.70984	0.769983	1.79387e-17	Actinobacteriota	Actinobacteria	Corynebacteriales	Tsukamurellaceae	Tsukamurella	NA	Increase
ASV99:Flavobacterium.sp	111.179	7.95666	0.916915	2.43162e-17	Bacteroidota	Bacteroidia	Flavobacteriales	Flavobacteriaceae	Flavobacterium	NA	Increase
ASV251:Jeotgalicoccus.sp	48.4348	8.95228	1.04067	4.65382e-17	Firmicutes	Bacilli	Staphylococcales	Staphylococcaceae	Jeotgalicoccus	NA	Increase
ASV665:NA.sp	9.56004	6.60271	0.77886	1.32564e-16	Proteobacteria	Gammaproteobacteria	Burkholderiales	Comamonadaceae	NA	NA	Increase
ASV464:Taibaiella.sp	21.6111	7.78459	0.918708	1.36001e-16	Bacteroidota	Bacteroidia	Chitinophagales	Chitinophagaceae	Taibaiella	NA	Increase
ASV50:Citrobacter.sp	511.659	4.55314	0.548672	5.91645e-16	Proteobacteria	Gammaproteobacteria	Enterobacterales	Enterobacteriaceae	Citrobacter	NA	Increase
ASV486:Acinetobacter.sp	11.8935	6.9262	0.845505	1.41495e-15	Proteobacteria	Gammaproteobacteria	Pseudomonadales	Moraxellaceae	Acinetobacter	NA	Increase
ASV570:Flavihumibacter.cheonanensis	11.9224	6.93185	0.849347	1.79721e-15	Bacteroidota	Bacteroidia	Chitinophagales	Chitinophagaceae	Flavihumibacter	cheonanensis	Increase
ASV66:Pseudomonas.sp	298.694	3.25893	0.399452	1.82549e-15	Proteobacteria	Gammaproteobacteria	Pseudomonadales	Pseudomonadaceae	Pseudomonas	NA	Increase
ASV703:NA.sp	7.40991	6.23845	0.765839	2.00978e-15	Proteobacteria	Alphaproteobacteria	Rhodobacterales	Rhodobacteraceae	NA	NA	Increase
ASV359:Bacteroides.sp	37.7421	8.58992	1.05787	2.46917e-15	Bacteroidota	Bacteroidia	Bacteroidales	Bacteroidaceae	Bacteroides	NA	Increase
ASV126:NA.sp	92.318	3.1012	0.387865	6.62025e-15	Proteobacteria	Alphaproteobacteria	Rhodobacterales	Rhodobacteraceae	NA	NA	Increase
ASV569:Iamia.sp	12.4544	6.99127	0.874396	6.62025e-15	Actinobacteriota	Acidimicrobiia	Microtrichales	Iamiaceae	Iamia	NA	Increase
ASV681:Perlucidibaca.sp	8.80729	6.48798	0.818476	1.14409e-14	Proteobacteria	Gammaproteobacteria	Pseudomonadales	Moraxellaceae	Perlucidibaca	NA	Increase
ASV333:Breznakia.sp	35.9064	8.51871	1.075	1.15857e-14	Firmicutes	Bacilli	Erysipelotrichales	Erysipelotrichaceae	Breznakia	NA	Increase
ASV473:Parabacteroides.sp	20.3431	7.69835	0.974475	1.38821e-14	Bacteroidota	Bacteroidia	Bacteroidales	Tannerellaceae	Parabacteroides	NA	Increase
ASV43:NA.sp	676.058	3.24119	0.411351	1.62551e-14	Proteobacteria	Gammaproteobacteria	Burkholderiales	Comamonadaceae	NA	NA	Increase
ASV497:Ottowia.sp	18.4256	7.55389	0.975327	4.61926e-14	Proteobacteria	Gammaproteobacteria	Burkholderiales	Comamonadaceae	Ottowia	NA	Increase
ASV335:Erysipelatoclostridium.sp	14.5225	7.21218	0.931424	4.65153e-14	Firmicutes	Bacilli	Erysipelotrichales	Erysipelatoclostridiaceae	Erysipelatoclostridium	NA	Increase
ASV92:Pseudochrobactrum.sp	86.1784	6.09821	0.789805	5.49014e-14	Proteobacteria	Alphaproteobacteria	Rhizobiales	Rhizobiaceae	Pseudochrobactrum	NA	Increase
ASV431:Paludicola.sp	26.0375	8.05393	1.06502	1.86041e-13	Firmicutes	Clostridia	Oscillospirales	Ruminococcaceae	Paludicola	NA	Increase
ASV654:NA.sp	8.23968	6.39449	0.847712	2.13729e-13	Proteobacteria	Alphaproteobacteria	Rhizobiales	Rhizobiaceae	NA	NA	Increase
ASV640:Bacteroides.sp	10.2178	6.70408	0.896753	3.54848e-13	Bacteroidota	Bacteroidia	Bacteroidales	Bacteroidaceae	Bacteroides	NA	Increase
ASV422:Leucobacter.sp	25.2678	5.90374	0.790095	3.62587e-13	Actinobacteriota	Actinobacteria	Micrococcales	Microbacteriaceae	Leucobacter	NA	Increase
ASV268:Morganella.morganii	52.2599	9.0604	1.22134	5.41198e-13	Proteobacteria	Gammaproteobacteria	Enterobacterales	Morganellaceae	Morganella	morganii	Increase
ASV434:Parabacteroides.sp	24.26	7.95183	1.07404	6.00555e-13	Bacteroidota	Bacteroidia	Bacteroidales	Tannerellaceae	Parabacteroides	NA	Increase
ASV361:Bacteroides.sp	36.8481	6.30577	0.875956	2.7185e-12	Bacteroidota	Bacteroidia	Bacteroidales	Bacteroidaceae	Bacteroides	NA	Increase
ASV555:NA.sp	12.6885	7.02005	0.977838	3.07531e-12	Acidobacteriota	Blastocatellia	Blastocatellales	Blastocatellaceae	NA	NA	Increase
ASV424:Parabacteroides.sp	25.4381	8.02129	1.12136	3.69296e-12	Bacteroidota	Bacteroidia	Bacteroidales	Tannerellaceae	Parabacteroides	NA	Increase
ASV481:NA.sp	8.19642	6.39403	0.915855	1.26372e-11	Proteobacteria	Gammaproteobacteria	Burkholderiales	Neisseriaceae	NA	NA	Increase
ASV667:NA.sp	9.0244	6.52606	0.938726	1.54666e-11	Firmicutes	Clostridia	Oscillospirales	[Eubacterium] coprostanoligenes group	NA	NA	Increase
ASV476:Pseudoxanthomonas.sp	20.0903	7.6803	1.10714	1.68796e-11	Proteobacteria	Gammaproteobacteria	Xanthomonadales	Xanthomonadaceae	Pseudoxanthomonas	NA	Increase
ASV675:Croceicoccus.sp	8.37955	6.42108	0.931722	2.31109e-11	Proteobacteria	Alphaproteobacteria	Sphingomonadales	Sphingomonadaceae	Croceicoccus	NA	Increase
ASV347:Trichococcus.sp	33.2856	5.57243	0.810565	2.58544e-11	Firmicutes	Bacilli	Lactobacillales	Carnobacteriaceae	Trichococcus	NA	Increase
ASV124:TM7a.sp	9.41488	6.58292	0.963419	3.44363e-11	Patescibacteria	Saccharimonadia	Saccharimonadales	Saccharimonadaceae	TM7a	NA	Increase
ASV170:Pedobacter.sp	69.7686	4.32017	0.634032	3.9084e-11	Bacteroidota	Bacteroidia	Sphingobacteriales	Sphingobacteriaceae	Pedobacter	NA	Increase
ASV306:Bacteroides.sp	22.0615	7.81485	1.14745	3.97063e-11	Bacteroidota	Bacteroidia	Bacteroidales	Bacteroidaceae	Bacteroides	NA	Increase
ASV678:Nocardioides.sp	7.85495	6.32654	0.940275	6.84138e-11	Actinobacteriota	Actinobacteria	Propionibacteriales	Nocardioidaceae	Nocardioides	NA	Increase
ASV530:Dyadobacter.sp	15.2196	7.28033	1.08621	8.02396e-11	Bacteroidota	Bacteroidia	Cytophagales	Spirosomaceae	Dyadobacter	NA	Increase
ASV42:Brevundimonas.sp	115.731	2.71584	0.40805	1.0984e-10	Proteobacteria	Alphaproteobacteria	Caulobacterales	Caulobacteraceae	Brevundimonas	NA	Increase
ASV415:Elusimicrobium.sp	15.5147	5.12111	0.77135	1.21434e-10	Elusimicrobiota	Elusimicrobia	Elusimicrobiales	Elusimicrobiaceae	Elusimicrobium	NA	Increase
ASV117:Morganella.morganii	157.548	3.31983	0.513857	3.92245e-10	Proteobacteria	Gammaproteobacteria	Enterobacterales	Morganellaceae	Morganella	morganii	Increase
ASV660:Myroides.sp	8.36598	6.42381	0.995248	4.06142e-10	Bacteroidota	Bacteroidia	Flavobacteriales	Flavobacteriaceae	Myroides	NA	Increase
ASV688:dgA-11 gut group.sp	7.49978	6.26837	0.97689	5.18053e-10	Bacteroidota	Bacteroidia	Bacteroidales	Rikenellaceae	dgA-11 gut group	NA	Increase
ASV443:Corynebacterium.sp	16.9334	7.4356	1.16863	7.29223e-10	Actinobacteriota	Actinobacteria	Corynebacteriales	Corynebacteriaceae	Corynebacterium	NA	Increase
ASV484:Rheinheimera.sp	12.8898	7.04074	1.10706	7.38473e-10	Proteobacteria	Gammaproteobacteria	Enterobacterales	Alteromonadaceae	Rheinheimera	NA	Increase
ASV607:Peredibacter.sp	11.4015	6.8624	1.08429	8.93104e-10	Bdellovibrionota	Bdellovibrionia	Bacteriovoracales	Bacteriovoracaceae	Peredibacter	NA	Increase
ASV13:Citrobacter.sp	1611.31	3.42993	0.546912	1.28696e-09	Proteobacteria	Gammaproteobacteria	Enterobacterales	Enterobacteriaceae	Citrobacter	NA	Increase
ASV599:Bacteroides.sp	12.1561	6.95454	1.11113	1.38689e-09	Bacteroidota	Bacteroidia	Bacteroidales	Bacteroidaceae	Bacteroides	NA	Increase
ASV323:Morganella.morganii	36.2495	8.53284	1.36509	1.45365e-09	Proteobacteria	Gammaproteobacteria	Enterobacterales	Morganellaceae	Morganella	morganii	Increase
ASV169:Niabella.sp	31.9369	5.59076	0.918747	4.07519e-09	Bacteroidota	Bacteroidia	Chitinophagales	Chitinophagaceae	Niabella	NA	Increase
ASV552:NA.sp	8.93935	6.51538	1.07222	4.27956e-09	Proteobacteria	Alphaproteobacteria	Rhodobacterales	Rhodobacteraceae	NA	NA	Increase
ASV457:Xenophilus.sp	12.216	6.96249	1.17242	9.8633e-09	Proteobacteria	Gammaproteobacteria	Burkholderiales	Comamonadaceae	Xenophilus	NA	Increase
ASV622:Moheibacter.sp	9.59736	6.61762	1.12239	1.27059e-08	Bacteroidota	Bacteroidia	Flavobacteriales	Weeksellaceae	Moheibacter	NA	Increase
ASV491:Lactococcus.sp	7.8095	6.32208	1.08293	1.77618e-08	Firmicutes	Bacilli	Lactobacillales	Streptococcaceae	Lactococcus	NA	Increase
ASV487:NA.sp	19.128	6.25109	1.07377	1.94841e-08	Firmicutes	Clostridia	Lachnospirales	Lachnospiraceae	NA	NA	Increase
ASV32:Moheibacter.sp	763.543	1.9269	0.345663	8.09488e-08	Bacteroidota	Bacteroidia	Flavobacteriales	Weeksellaceae	Moheibacter	NA	Increase
ASV354:NA.sp	19.3215	2.86863	0.523168	1.33592e-07	Firmicutes	Clostridia	Oscillospirales	Ruminococcaceae	NA	NA	Increase
ASV9:Acinetobacter.sp	2332.51	1.82843	0.336752	1.7888e-07	Proteobacteria	Gammaproteobacteria	Pseudomonadales	Moraxellaceae	Acinetobacter	NA	Increase
ASV421:Sphingobacterium.sp	22.1642	4.4544	0.827538	2.31294e-07	Bacteroidota	Bacteroidia	Sphingobacteriales	Sphingobacteriaceae	Sphingobacterium	NA	Increase
ASV235:Vagococcus.fluvialis	31.0762	5.08805	0.948218	2.52699e-07	Firmicutes	Bacilli	Lactobacillales	Vagococcaceae	Vagococcus	fluvialis	Increase
ASV834:Parabacteroides.sp	5.7579	5.87212	1.09722	2.71885e-07	Bacteroidota	Bacteroidia	Bacteroidales	Tannerellaceae	Parabacteroides	NA	Increase
ASV355:Morganella.morganii	32.5177	8.376	1.56602	2.75508e-07	Proteobacteria	Gammaproteobacteria	Enterobacterales	Morganellaceae	Morganella	morganii	Increase
ASV2:Nocardioides.sp	6397.03	1.80773	0.338284	2.81522e-07	Actinobacteriota	Actinobacteria	Propionibacteriales	Nocardioidaceae	Nocardioides	NA	Increase
ASV314:Parabacteroides.sp	13.6116	4.27579	0.810921	4.08113e-07	Bacteroidota	Bacteroidia	Bacteroidales	Tannerellaceae	Parabacteroides	NA	Increase
ASV377:Sphingobacterium.sp	26.5347	3.80695	0.724077	4.39016e-07	Bacteroidota	Bacteroidia	Sphingobacteriales	Sphingobacteriaceae	Sphingobacterium	NA	Increase
ASV627:Bacteroides.sp	10.3918	6.7297	1.27981	4.39016e-07	Bacteroidota	Bacteroidia	Bacteroidales	Bacteroidaceae	Bacteroides	NA	Increase
ASV278:NA.sp	34.6985	5.51035	1.04991	4.59548e-07	Proteobacteria	Gammaproteobacteria	Burkholderiales	Comamonadaceae	NA	NA	Increase
ASV731:Aeromicrobium.sp	3.96413	5.33753	1.02213	5.27975e-07	Actinobacteriota	Actinobacteria	Propionibacteriales	Nocardioidaceae	Aeromicrobium	NA	Increase
ASV698:Bacteroides.sp	8.59791	6.45477	1.27554	1.22535e-06	Bacteroidota	Bacteroidia	Bacteroidales	Bacteroidaceae	Bacteroides	NA	Increase
ASV715:Rheinheimera.sp	7.4177	6.2444	1.23529	1.25506e-06	Proteobacteria	Gammaproteobacteria	Enterobacterales	Alteromonadaceae	Rheinheimera	NA	Increase
ASV926:Desulfovibrio.sp	4.20592	5.42203	1.09059	1.91061e-06	Desulfobacterota	Desulfovibrionia	Desulfovibrionales	Desulfovibrionaceae	Desulfovibrio	NA	Increase
ASV273:Staphylococcus.sp	23.9935	7.93834	1.60003	2.00594e-06	Firmicutes	Bacilli	Staphylococcales	Staphylococcaceae	Staphylococcus	NA	Increase
ASV452:Proteus.sp	11.9282	6.93257	1.40468	2.28312e-06	Proteobacteria	Gammaproteobacteria	Enterobacterales	Morganellaceae	Proteus	NA	Increase
ASV494:Wohlfahrtiimonas.sp	13.3496	5.20462	1.05517	2.30644e-06	Proteobacteria	Gammaproteobacteria	Cardiobacteriales	Wohlfahrtiimonadaceae	Wohlfahrtiimonas	NA	Increase
ASV723:Mycoplasma.sp	7.3077	6.22278	1.26434	2.42631e-06	Firmicutes	Bacilli	Mycoplasmatales	Mycoplasmataceae	Mycoplasma	NA	Increase
ASV418:Pedobacter.sp	26.5661	4.36433	0.896286	3.14078e-06	Bacteroidota	Bacteroidia	Sphingobacteriales	Sphingobacteriaceae	Pedobacter	NA	Increase
ASV649:Alistipes.sp	5.98115	5.92707	1.2247	3.63381e-06	Bacteroidota	Bacteroidia	Bacteroidales	Rikenellaceae	Alistipes	NA	Increase
ASV329:Leucobacter.salsicius	39.2109	2.98371	0.623999	4.83724e-06	Actinobacteriota	Actinobacteria	Micrococcales	Microbacteriaceae	Leucobacter	salsicius	Increase
ASV77:Pseudomonas.sp	272.969	2.01101	0.420742	4.86354e-06	Proteobacteria	Gammaproteobacteria	Pseudomonadales	Pseudomonadaceae	Pseudomonas	NA	Increase
ASV845:Pirellula.sp	4.84765	5.63394	1.18129	5.09889e-06	Planctomycetota	Planctomycetes	Pirellulales	Pirellulaceae	Pirellula	NA	Increase
ASV20:Acinetobacter.sp	116.092	3.94437	0.82739	5.13029e-06	Proteobacteria	Gammaproteobacteria	Pseudomonadales	Moraxellaceae	Acinetobacter	NA	Increase
ASV263:Morganella.morganii	44.5713	3.78954	0.797327	5.48794e-06	Proteobacteria	Gammaproteobacteria	Enterobacterales	Morganellaceae	Morganella	morganii	Increase
ASV509:Bacteroides.sp	14.209	7.18049	1.52288	6.58267e-06	Bacteroidota	Bacteroidia	Bacteroidales	Bacteroidaceae	Bacteroides	NA	Increase
ASV172:NA.sp	34.0691	4.92124	1.04916	7.38865e-06	Firmicutes	Bacilli	Staphylococcales	Staphylococcaceae	NA	NA	Increase
ASV145:Sphingobacterium.yamdrokense	4.7018	5.58837	1.20419	9.37928e-06	Bacteroidota	Bacteroidia	Sphingobacteriales	Sphingobacteriaceae	Sphingobacterium	yamdrokense	Increase
ASV480:Sphingobacterium.sp	19.9706	4.12929	0.891624	9.78338e-06	Bacteroidota	Bacteroidia	Sphingobacteriales	Sphingobacteriaceae	Sphingobacterium	NA	Increase
ASV584:Succinispira.sp	9.53829	6.60619	1.4311	1.04767e-05	Firmicutes	Negativicutes	Acidaminococcales	Acidaminococcaceae	Succinispira	NA	Increase
ASV876:Cavicella.sp	4.4489	5.50987	1.21225	1.45347e-05	Proteobacteria	Gammaproteobacteria	Pseudomonadales	Moraxellaceae	Cavicella	NA	Increase
ASV178:Faecalitalea.sp	55.5422	3.15326	0.69679	1.58983e-05	Firmicutes	Bacilli	Erysipelotrichales	Erysipelotrichaceae	Faecalitalea	NA	Increase
ASV334:Glutamicibacter.sp	37.9872	4.22592	0.937607	1.72617e-05	Actinobacteriota	Actinobacteria	Micrococcales	Micrococcaceae	Glutamicibacter	NA	Increase
ASV659:Parabacteroides.sp	7.64228	6.28736	1.40543	1.98877e-05	Bacteroidota	Bacteroidia	Bacteroidales	Tannerellaceae	Parabacteroides	NA	Increase
ASV412:Bacteriovorax.sp	6.91647	6.14467	1.38555	2.35518e-05	Bdellovibrionota	Bdellovibrionia	Bacteriovoracales	Bacteriovoracaceae	Bacteriovorax	NA	Increase
ASV968:Thermomonas.sp	3.59993	5.20117	1.17421	2.40494e-05	Proteobacteria	Gammaproteobacteria	Xanthomonadales	Xanthomonadaceae	Thermomonas	NA	Increase
ASV21:Acinetobacter.sp	36.4914	3.04524	0.690738	2.63804e-05	Proteobacteria	Gammaproteobacteria	Pseudomonadales	Moraxellaceae	Acinetobacter	NA	Increase
ASV748:Bacteroides.sp	7.05395	6.16965	1.40313	2.76199e-05	Bacteroidota	Bacteroidia	Bacteroidales	Bacteroidaceae	Bacteroides	NA	Increase
ASV339:Anaerosinus.sp	12.029	6.9415	1.58755	3.06912e-05	Firmicutes	Negativicutes	Veillonellales-Selenomonadales	Sporomusaceae	Anaerosinus	NA	Increase
ASV28:Paraperlucidibaca.sp	1179.38	2.23983	0.526741	5.22768e-05	Proteobacteria	Gammaproteobacteria	Pseudomonadales	Moraxellaceae	Paraperlucidibaca	NA	Increase
ASV336:Clostridium sensu stricto 1.sp	17.0947	3.48936	0.821776	5.35279e-05	Firmicutes	Clostridia	Clostridiales	Clostridiaceae	Clostridium sensu stricto 1	NA	Increase
ASV382:Solimonas.sp	4.32409	5.46717	1.3024	6.47779e-05	Proteobacteria	Gammaproteobacteria	Salinisphaerales	Solimonadaceae	Solimonas	NA	Increase
ASV1015:NA.sp	2.75466	4.8228	1.14901	6.47779e-05	Proteobacteria	Alphaproteobacteria	Rickettsiales	SM2D12	NA	NA	Increase
ASV55:Aerococcus.sp	197.642	5.49335	1.32388	7.93664e-05	Firmicutes	Bacilli	Lactobacillales	Aerococcaceae	Aerococcus	NA	Increase
ASV331:NA.sp	38.52	4.82641	1.1705	8.79877e-05	Proteobacteria	Gammaproteobacteria	Burkholderiales	Comamonadaceae	NA	NA	Increase
ASV1125:Altererythrobacter.sp	2.54629	4.69278	1.16352	0.000127329	Proteobacteria	Alphaproteobacteria	Sphingomonadales	Sphingomonadaceae	Altererythrobacter	NA	Increase
ASV676:Comamonas.sp	7.96442	6.34696	1.5801	0.000136068	Proteobacteria	Gammaproteobacteria	Burkholderiales	Comamonadaceae	Comamonas	NA	Increase
ASV128:Clostridium sensu stricto 1.sp	106.866	2.47456	0.6263	0.00017638	Firmicutes	Clostridia	Clostridiales	Clostridiaceae	Clostridium sensu stricto 1	NA	Increase
ASV942:Bilophila.sp	3.93901	5.32948	1.35042	0.00017915	Desulfobacterota	Desulfovibrionia	Desulfovibrionales	Desulfovibrionaceae	Bilophila	NA	Increase
ASV740:Bacteroides.sp	7.80988	6.31512	1.61446	0.000206455	Bacteroidota	Bacteroidia	Bacteroidales	Bacteroidaceae	Bacteroides	NA	Increase
ASV312:TM7a.sp	19.1102	3.2622	0.84539	0.000251433	Patescibacteria	Saccharimonadia	Saccharimonadales	Saccharimonadaceae	TM7a	NA	Increase
ASV430:Sphingobacterium.multivorum	6.94124	6.14536	1.60788	0.000291111	Bacteroidota	Bacteroidia	Sphingobacteriales	Sphingobacteriaceae	Sphingobacterium	multivorum	Increase
ASV508:Brevundimonas.sp	6.50463	6.05188	1.60308	0.000349354	Proteobacteria	Alphaproteobacteria	Caulobacterales	Caulobacteraceae	Brevundimonas	NA	Increase
ASV137:Brevibacterium.sp	15.1345	3.15996	0.84026	0.000368978	Actinobacteriota	Actinobacteria	Micrococcales	Brevibacteriaceae	Brevibacterium	NA	Increase
ASV628:Sphingobacterium.sp	10.3123	3.58651	0.954816	0.000374397	Bacteroidota	Bacteroidia	Sphingobacteriales	Sphingobacteriaceae	Sphingobacterium	NA	Increase
ASV726:Microbacterium.sp	5.79923	5.89399	1.58353	0.000427514	Actinobacteriota	Actinobacteria	Micrococcales	Microbacteriaceae	Microbacterium	NA	Increase
ASV751:Flavobacterium.sp	5.33576	5.77143	1.56197	0.000472668	Bacteroidota	Bacteroidia	Flavobacteriales	Flavobacteriaceae	Flavobacterium	NA	Increase
ASV533:Comamonas.sp	5.09113	4.45417	1.2058	0.000473026	Proteobacteria	Gammaproteobacteria	Burkholderiales	Comamonadaceae	Comamonas	NA	Increase
ASV685:Devosia.sp	5.10708	5.70637	1.55527	0.000518211	Proteobacteria	Alphaproteobacteria	Rhizobiales	Devosiaceae	Devosia	NA	Increase
ASV852:Flavobacterium.sp	4.95526	5.66203	1.5486	0.000541346	Bacteroidota	Bacteroidia	Flavobacteriales	Flavobacteriaceae	Flavobacterium	NA	Increase
ASV403:Stenotrophomonas.sp	23.3483	7.89814	2.17491	0.00059037	Proteobacteria	Gammaproteobacteria	Xanthomonadales	Xanthomonadaceae	Stenotrophomonas	NA	Increase
ASV707:NA.sp	5.43364	5.79665	1.5988	0.000602005	Firmicutes	Clostridia	Lachnospirales	Lachnospiraceae	NA	NA	Increase
ASV781:Bacteroides.sp	5.71297	5.86924	1.62555	0.000635907	Bacteroidota	Bacteroidia	Bacteroidales	Bacteroidaceae	Bacteroides	NA	Increase
ASV205:Persicitalea.sp	10.4227	2.70907	0.759055	0.000741336	Bacteroidota	Bacteroidia	Cytophagales	Spirosomaceae	Persicitalea	NA	Increase
ASV477:Acinetobacter.sp	4.4299	5.50306	1.54662	0.000770317	Proteobacteria	Gammaproteobacteria	Pseudomonadales	Moraxellaceae	Acinetobacter	NA	Increase
ASV557:Sphingopyxis.witflariensis	7.19114	3.59427	1.02469	0.000920845	Proteobacteria	Alphaproteobacteria	Sphingomonadales	Sphingomonadaceae	Sphingopyxis	witflariensis	Increase
ASV629:Anaerosinus.sp	8.95809	6.51729	1.86042	0.000933769	Firmicutes	Negativicutes	Veillonellales-Selenomonadales	Sporomusaceae	Anaerosinus	NA	Increase
ASV227:Parabacteroides.sp	36.1873	2.76125	0.796529	0.00105737	Bacteroidota	Bacteroidia	Bacteroidales	Tannerellaceae	Parabacteroides	NA	Increase
ASV8:Flavobacterium.sp	1658.51	1.06718	0.309363	0.00111942	Bacteroidota	Bacteroidia	Flavobacteriales	Flavobacteriaceae	Flavobacterium	NA	Increase
ASV988:Enterobacter.sp	2.61455	4.74395	1.3787	0.00115268	Proteobacteria	Gammaproteobacteria	Enterobacterales	Enterobacteriaceae	Enterobacter	NA	Increase
ASV966:Sphingobacterium.sp	4.16173	5.40513	1.58333	0.00126606	Bacteroidota	Bacteroidia	Sphingobacteriales	Sphingobacteriaceae	Sphingobacterium	NA	Increase
ASV917:Bacteroides.sp	3.89609	5.31799	1.55947	0.00127557	Bacteroidota	Bacteroidia	Bacteroidales	Bacteroidaceae	Bacteroides	NA	Increase
ASV498:Rheinheimera.sp	15.2902	7.28749	2.14404	0.00132485	Proteobacteria	Gammaproteobacteria	Enterobacterales	Alteromonadaceae	Rheinheimera	NA	Increase
ASV340:Dendrosporobacter.sp	15.8601	5.64973	1.68965	0.00160946	Firmicutes	Negativicutes	Veillonellales-Selenomonadales	Sporomusaceae	Dendrosporobacter	NA	Increase
ASV969:NA.sp	3.63311	5.21363	1.57441	0.00179635	Firmicutes	Clostridia	Peptococcales	Peptococcaceae	NA	NA	Increase
ASV756:Enterococcus.sp	5.61692	5.84534	1.7759	0.00191792	Firmicutes	Bacilli	Lactobacillales	Enterococcaceae	Enterococcus	NA	Increase
ASV655:Sphingobacterium.sp	9.84914	3.0299	0.922258	0.00195479	Bacteroidota	Bacteroidia	Sphingobacteriales	Sphingobacteriaceae	Sphingobacterium	NA	Increase
ASV438:Rikenella.sp	12.5946	1.95218	0.598602	0.00211628	Bacteroidota	Bacteroidia	Bacteroidales	Rikenellaceae	Rikenella	NA	Increase
ASV501:Sphingobacterium.sp	5.31711	5.76484	1.77284	0.00217564	Bacteroidota	Bacteroidia	Sphingobacteriales	Sphingobacteriaceae	Sphingobacterium	NA	Increase
ASV613:Bacteroides.sp	10.6743	6.76881	2.10528	0.00245755	Bacteroidota	Bacteroidia	Bacteroidales	Bacteroidaceae	Bacteroides	NA	Increase
ASV975:Desulfovibrio.sp	3.12689	5.00429	1.55679	0.00245755	Desulfobacterota	Desulfovibrionia	Desulfovibrionales	Desulfovibrionaceae	Desulfovibrio	NA	Increase
ASV868:Soonwooa.purpurea	4.54336	3.54014	1.11009	0.00265435	Bacteroidota	Bacteroidia	Flavobacteriales	Weeksellaceae	Soonwooa	purpurea	Increase
ASV1026:Bilophila.sp	2.83275	4.8618	1.52574	0.00267027	Desulfobacterota	Desulfovibrionia	Desulfovibrionales	Desulfovibrionaceae	Bilophila	NA	Increase
ASV885:Breznakia.sp	5.10954	5.70318	1.79043	0.00267339	Firmicutes	Bacilli	Erysipelotrichales	Erysipelotrichaceae	Breznakia	NA	Increase
ASV696:Sphingobacterium.faecium	6.98467	2.20605	0.693701	0.00271468	Bacteroidota	Bacteroidia	Sphingobacteriales	Sphingobacteriaceae	Sphingobacterium	faecium	Increase
ASV853:Sanguibacter-Flavimobilis.sp	2.92604	4.90619	1.54993	0.00284772	Actinobacteriota	Actinobacteria	Micrococcales	Sanguibacteraceae	Sanguibacter-Flavimobilis	NA	Increase
ASV634:Bacteroides.sp	9.81654	6.6475	2.12628	0.0032366	Bacteroidota	Bacteroidia	Bacteroidales	Bacteroidaceae	Bacteroides	NA	Increase
ASV693:Sphingobacterium.sp	8.30338	4.46896	1.4494	0.00372305	Bacteroidota	Bacteroidia	Sphingobacteriales	Sphingobacteriaceae	Sphingobacterium	NA	Increase
ASV687:Paeniglutamicibacter.sp	7.96559	6.34646	2.0699	0.00393368	Actinobacteriota	Actinobacteria	Micrococcales	Micrococcaceae	Paeniglutamicibacter	NA	Increase
ASV23:Vitreoscilla.sp	232.892	2.0801	0.678717	0.00394029	Proteobacteria	Gammaproteobacteria	Burkholderiales	Neisseriaceae	Vitreoscilla	NA	Increase
ASV471:Leucobacter.sp	14.4581	2.31454	0.758629	0.00411481	Actinobacteriota	Actinobacteria	Micrococcales	Microbacteriaceae	Leucobacter	NA	Increase
ASV621:Sphingobacterium.sp	10.9593	3.14114	1.03302	0.00424529	Bacteroidota	Bacteroidia	Sphingobacteriales	Sphingobacteriaceae	Sphingobacterium	NA	Increase
ASV814:Moheibacter.sp	3.55527	5.19036	1.72397	0.00467614	Bacteroidota	Bacteroidia	Flavobacteriales	Weeksellaceae	Moheibacter	NA	Increase
ASV959:Bacteroides.sp	3.95604	5.33519	1.77967	0.00483831	Bacteroidota	Bacteroidia	Bacteroidales	Bacteroidaceae	Bacteroides	NA	Increase
ASV962:Pseudopedobacter.sp	3.61676	5.20764	1.7444	0.00502733	Bacteroidota	Bacteroidia	Sphingobacteriales	Sphingobacteriaceae	Pseudopedobacter	NA	Increase
ASV691:Acinetobacter.sp	3.53354	5.17487	1.73681	0.00509646	Proteobacteria	Gammaproteobacteria	Pseudomonadales	Moraxellaceae	Acinetobacter	NA	Increase
ASV34:Acidovorax.sp	26.2319	3.98151	1.33983	0.00521489	Proteobacteria	Gammaproteobacteria	Burkholderiales	Comamonadaceae	Acidovorax	NA	Increase
ASV456:Devosia.lucknowensis	3.9341	3.98248	1.34993	0.0055626	Proteobacteria	Alphaproteobacteria	Rhizobiales	Devosiaceae	Devosia	lucknowensis	Increase
ASV479:Flavobacterium.sp	6.57822	6.07284	2.06278	0.00565933	Bacteroidota	Bacteroidia	Flavobacteriales	Flavobacteriaceae	Flavobacterium	NA	Increase
ASV1034:Flavobacterium.ummariense	3.41956	5.12187	1.7551	0.00612492	Bacteroidota	Bacteroidia	Flavobacteriales	Flavobacteriaceae	Flavobacterium	ummariense	Increase
ASV1045:Bacteriovorax.sp	3.51361	5.16078	1.76872	0.00612492	Bdellovibrionota	Bdellovibrionia	Bacteriovoracales	Bacteriovoracaceae	Bacteriovorax	NA	Increase
ASV733:Acidovorax.sp	3.3888	5.10888	1.75897	0.00637521	Proteobacteria	Gammaproteobacteria	Burkholderiales	Comamonadaceae	Acidovorax	NA	Increase
ASV317:Alistipes.sp	4.37378	4.88658	1.69538	0.00678829	Bacteroidota	Bacteroidia	Bacteroidales	Rikenellaceae	Alistipes	NA	Increase
ASV951:NA.sp	3.42096	5.1289	1.78594	0.00699938	Bacteroidota	Bacteroidia	Chitinophagales	Chitinophagaceae	NA	NA	Increase
ASV46:Alicycliphilus.sp	335.647	1.34327	0.469369	0.00720433	Proteobacteria	Gammaproteobacteria	Burkholderiales	Comamonadaceae	Alicycliphilus	NA	Increase
ASV784:Sphingopyxis.sp	5.32794	5.76804	2.02498	0.00747649	Proteobacteria	Alphaproteobacteria	Sphingomonadales	Sphingomonadaceae	Sphingopyxis	NA	Increase
ASV1071:Rikenella.sp	3.17952	5.01729	1.76586	0.0076271	Bacteroidota	Bacteroidia	Bacteroidales	Rikenellaceae	Rikenella	NA	Increase
ASV928:Psychrobacter.sp	3.24458	5.05771	1.78879	0.00794419	Proteobacteria	Gammaproteobacteria	Pseudomonadales	Moraxellaceae	Psychrobacter	NA	Increase
ASV580:Clostridium sensu stricto 1.sp	10.6582	6.76683	2.40114	0.00815649	Firmicutes	Clostridia	Clostridiales	Clostridiaceae	Clostridium sensu stricto 1	NA	Increase
ASV1016:NA.sp	2.84174	4.86471	1.74639	0.00897773	Bacteroidota	Bacteroidia	Bacteroidales	Muribaculaceae	NA	NA	Increase
ASV931:Robinsoniella.sp	2.92086	4.89976	1.76025	0.00901085	Firmicutes	Clostridia	Lachnospirales	Lachnospiraceae	Robinsoniella	NA	Increase
ASV372:Acinetobacter.sp	4.03729	3.18118	1.14465	0.009092	Proteobacteria	Gammaproteobacteria	Pseudomonadales	Moraxellaceae	Acinetobacter	NA	Increase
ASV1080:Butyricicoccus.sp	2.75042	4.81017	1.73341	0.00918231	Firmicutes	Clostridia	Oscillospirales	Butyricicoccaceae	Butyricicoccus	NA	Increase
ASV744:Gemmobacter.sp	5.06163	5.68967	2.05903	0.00948937	Proteobacteria	Alphaproteobacteria	Rhodobacterales	Rhodobacteraceae	Gemmobacter	NA	Increase
ASV847:Gemmobacter.sp	4.60008	5.55618	2.01119	0.00948937	Proteobacteria	Alphaproteobacteria	Rhodobacterales	Rhodobacteraceae	Gemmobacter	NA	Increase
ASV828:Aeromonas.sp	4.78423	5.60909	2.0327	0.00955876	Proteobacteria	Gammaproteobacteria	Enterobacterales	Aeromonadaceae	Aeromonas	NA	Increase
ASV225:Bacteroides.sp	73.0299	1.26134	0.457982	0.00966704	Bacteroidota	Bacteroidia	Bacteroidales	Bacteroidaceae	Bacteroides	NA	Increase
ASV399:Lachnoclostridium.sp	11.8171	2.96369	1.07642	0.00966821	Firmicutes	Clostridia	Lachnospirales	Lachnospiraceae	Lachnoclostridium	NA	Increase
ASV19:Alicycliphilus.sp	1234.17	-13.8203	0.743787	1.51701e-74	Proteobacteria	Gammaproteobacteria	Burkholderiales	Comamonadaceae	Alicycliphilus	NA	Decrease
ASV5:Leadbetterella.sp	1500.91	-14.1026	0.774857	1.13323e-71	Bacteroidota	Bacteroidia	Cytophagales	Spirosomaceae	Leadbetterella	NA	Decrease
ASV17:Chitinibacter.sp	1245.22	-13.8331	0.76533	8.34055e-71	Proteobacteria	Gammaproteobacteria	Burkholderiales	Chitinibacteraceae	Chitinibacter	NA	Decrease
ASV16:Taibaiella.sp	728.488	-13.0598	0.849408	1.76811e-51	Bacteroidota	Bacteroidia	Chitinophagales	Chitinophagaceae	Taibaiella	NA	Decrease
ASV54:Cellvibrio.sp	431.405	-12.3038	0.816896	1.91752e-49	Proteobacteria	Gammaproteobacteria	Pseudomonadales	Cellvibrionaceae	Cellvibrio	NA	Decrease
ASV53:Acinetobacter.sp	251.432	-11.5251	0.773966	2.27245e-48	Proteobacteria	Gammaproteobacteria	Pseudomonadales	Moraxellaceae	Acinetobacter	NA	Decrease
ASV37:NA.sp	511.619	-12.5499	0.883905	3.88554e-44	Proteobacteria	Gammaproteobacteria	Burkholderiales	Comamonadaceae	NA	NA	Decrease
ASV58:Chryseobacterium.sp	263.62	-11.5935	0.847417	4.59698e-41	Bacteroidota	Bacteroidia	Flavobacteriales	Weeksellaceae	Chryseobacterium	NA	Decrease
ASV15:Flavobacterium.sp	253.411	-11.5365	0.861585	2.08711e-39	Bacteroidota	Bacteroidia	Flavobacteriales	Flavobacteriaceae	Flavobacterium	NA	Decrease
ASV29:Paracoccus.sp	275.066	-11.6548	0.888127	7.01186e-38	Proteobacteria	Alphaproteobacteria	Rhodobacterales	Rhodobacteraceae	Paracoccus	NA	Decrease
ASV112:Aurantisolimonas.sp	61.7737	-9.50093	0.725028	8.5898e-38	Bacteroidota	Bacteroidia	Chitinophagales	Chitinophagaceae	Aurantisolimonas	NA	Decrease
ASV130:Pedobacter.nyackensis	123.662	-10.5016	0.822347	6.11789e-36	Bacteroidota	Bacteroidia	Sphingobacteriales	Sphingobacteriaceae	Pedobacter	nyackensis	Decrease
ASV60:Leadbetterella.sp	111.435	-10.3515	0.823791	7.19178e-35	Bacteroidota	Bacteroidia	Cytophagales	Spirosomaceae	Leadbetterella	NA	Decrease
ASV116:NA.sp	68.251	-9.64451	0.767399	7.19178e-35	Bacteroidota	Bacteroidia	Chitinophagales	Saprospiraceae	NA	NA	Decrease
ASV115:NA.sp	86.2782	-9.98226	0.801476	2.64025e-34	Proteobacteria	Gammaproteobacteria	Burkholderiales	Comamonadaceae	NA	NA	Decrease
ASV181:Flavobacterium.cheniae	77.9404	-9.83535	0.792956	4.87665e-34	Bacteroidota	Bacteroidia	Flavobacteriales	Flavobacteriaceae	Flavobacterium	cheniae	Decrease
ASV103:NA.sp	107.464	-10.2992	0.83808	1.90787e-33	Proteobacteria	Alphaproteobacteria	Sphingomonadales	Sphingomonadaceae	NA	NA	Decrease
ASV80:Iamia.sp	58.8878	-9.43184	0.795044	2.89406e-31	Actinobacteriota	Acidimicrobiia	Microtrichales	Iamiaceae	Iamia	NA	Decrease
ASV236:Rheinheimera.sp	62.0781	-9.50638	0.801583	2.95787e-31	Proteobacteria	Gammaproteobacteria	Enterobacterales	Alteromonadaceae	Rheinheimera	NA	Decrease
ASV153:Zoogloea.sp	60.1483	-9.46222	0.804956	1.00197e-30	Proteobacteria	Gammaproteobacteria	Burkholderiales	Rhodocyclaceae	Zoogloea	NA	Decrease
ASV52:Terrimonas.sp	70.6586	-9.69428	0.824989	1.0291e-30	Bacteroidota	Bacteroidia	Chitinophagales	Chitinophagaceae	Terrimonas	NA	Decrease
ASV246:Arenimonas.sp	41.2158	-8.91813	0.780406	4.11487e-29	Proteobacteria	Gammaproteobacteria	Xanthomonadales	Xanthomonadaceae	Arenimonas	NA	Decrease
ASV122:Mycoplasma.sp	61.1693	-9.48603	0.830817	4.51569e-29	Firmicutes	Bacilli	Mycoplasmatales	Mycoplasmataceae	Mycoplasma	NA	Decrease
ASV254:Bdellovibrio.sp	36.3079	-8.73339	0.77165	1.36355e-28	Bdellovibrionota	Bdellovibrionia	Bdellovibrionales	Bdellovibrionaceae	Bdellovibrio	NA	Decrease
ASV79:Nakamurella.lactea	92.7445	-10.0863	0.892203	1.54932e-28	Actinobacteriota	Actinobacteria	Frankiales	Nakamurellaceae	Nakamurella	lactea	Decrease
ASV167:Chryseobacterium.sp	83.0248	-9.20391	0.817339	2.46549e-28	Bacteroidota	Bacteroidia	Flavobacteriales	Weeksellaceae	Chryseobacterium	NA	Decrease
ASV244:Rheinheimera.sp	46.0911	-9.07688	0.809537	4.18862e-28	Proteobacteria	Gammaproteobacteria	Enterobacterales	Alteromonadaceae	Rheinheimera	NA	Decrease
ASV281:Chryseobacterium.sp	43.3139	-8.98875	0.810649	1.63118e-27	Bacteroidota	Bacteroidia	Flavobacteriales	Weeksellaceae	Chryseobacterium	NA	Decrease
ASV125:Leadbetterella.sp	15.7726	-7.53015	0.705784	1.49044e-25	Bacteroidota	Bacteroidia	Cytophagales	Spirosomaceae	Leadbetterella	NA	Decrease
ASV241:Bdellovibrio.sp	43.3558	-8.98999	0.843609	1.68047e-25	Bdellovibrionota	Bdellovibrionia	Bdellovibrionales	Bdellovibrionaceae	Bdellovibrio	NA	Decrease
ASV41:Chryseobacterium.sp	168.063	-9.41662	0.883904	1.71139e-25	Bacteroidota	Bacteroidia	Flavobacteriales	Weeksellaceae	Chryseobacterium	NA	Decrease
ASV90:Limnohabitans.sp	40.649	-8.89736	0.837826	2.42386e-25	Proteobacteria	Gammaproteobacteria	Burkholderiales	Comamonadaceae	Limnohabitans	NA	Decrease
ASV258:Dyadobacter.sp	42.7667	-8.96998	0.846064	2.83911e-25	Bacteroidota	Bacteroidia	Cytophagales	Spirosomaceae	Dyadobacter	NA	Decrease
ASV257:Niabella.sp	27.5184	-8.33566	0.791105	5.61238e-25	Bacteroidota	Bacteroidia	Chitinophagales	Chitinophagaceae	Niabella	NA	Decrease
ASV279:Dyadobacter.sp	39.7675	-8.86509	0.850726	1.83565e-24	Bacteroidota	Bacteroidia	Cytophagales	Spirosomaceae	Dyadobacter	NA	Decrease
ASV104:Bdellovibrio.sp	119.673	-9.7312	0.93505	2.08585e-24	Bdellovibrionota	Bdellovibrionia	Bdellovibrionales	Bdellovibrionaceae	Bdellovibrio	NA	Decrease
ASV133:Aeromonas.sp	52.5695	-9.26747	0.905072	1.16458e-23	Proteobacteria	Gammaproteobacteria	Enterobacterales	Aeromonadaceae	Aeromonas	NA	Decrease
ASV261:Flavobacterium.sp	22.3558	-8.03382	0.796086	5.17124e-23	Bacteroidota	Bacteroidia	Flavobacteriales	Flavobacteriaceae	Flavobacterium	NA	Decrease
ASV222:Gemmobacter.sp	49.0284	-9.16725	0.915205	1.09354e-22	Proteobacteria	Alphaproteobacteria	Rhodobacterales	Rhodobacteraceae	Gemmobacter	NA	Decrease
ASV293:Paraperlucidibaca.sp	40.3324	-8.88508	0.887532	1.14275e-22	Proteobacteria	Gammaproteobacteria	Pseudomonadales	Moraxellaceae	Paraperlucidibaca	NA	Decrease
ASV495:Acinetobacter.sp	14.0103	-7.35938	0.739915	2.16715e-22	Proteobacteria	Gammaproteobacteria	Pseudomonadales	Moraxellaceae	Acinetobacter	NA	Decrease
ASV404:Flavobacterium.sp	20.3169	-7.89596	0.806632	1.00324e-21	Bacteroidota	Bacteroidia	Flavobacteriales	Flavobacteriaceae	Flavobacterium	NA	Decrease
ASV88:Dokdonella.sp	172.325	-6.78536	0.701252	2.96817e-21	Proteobacteria	Gammaproteobacteria	Xanthomonadales	Rhodanobacteraceae	Dokdonella	NA	Decrease
ASV191:Cavicella.sp	34.9527	-8.6788	0.906689	7.98072e-21	Proteobacteria	Gammaproteobacteria	Pseudomonadales	Moraxellaceae	Cavicella	NA	Decrease
ASV127:Comamonas.sp	13.8259	-7.34197	0.78041	3.72517e-20	Proteobacteria	Gammaproteobacteria	Burkholderiales	Comamonadaceae	Comamonas	NA	Decrease
ASV146:Chryseobacterium.sp	111.579	-7.9572	0.867968	3.44245e-19	Bacteroidota	Bacteroidia	Flavobacteriales	Weeksellaceae	Chryseobacterium	NA	Decrease
ASV303:Aurantisolimonas.sp	12.1147	-7.15373	0.781235	3.75982e-19	Bacteroidota	Bacteroidia	Chitinophagales	Chitinophagaceae	Aurantisolimonas	NA	Decrease
ASV168:Bacteroides.sp	16.9886	-7.63791	0.835828	4.4275e-19	Bacteroidota	Bacteroidia	Bacteroidales	Bacteroidaceae	Bacteroides	NA	Decrease
ASV338:Sphingobacterium.bovisgrunnientis	38.3898	-8.81311	0.978282	1.3935e-18	Bacteroidota	Bacteroidia	Sphingobacteriales	Sphingobacteriaceae	Sphingobacterium	bovisgrunnientis	Decrease
ASV512:Pseudomonas.sp	14.7416	-7.43026	0.828403	1.95457e-18	Proteobacteria	Gammaproteobacteria	Pseudomonadales	Pseudomonadaceae	Pseudomonas	NA	Decrease
ASV136:Gemmobacter.sp	28.051	-8.36166	0.960486	1.91757e-17	Proteobacteria	Alphaproteobacteria	Rhodobacterales	Rhodobacteraceae	Gemmobacter	NA	Decrease
ASV432:Parabacteroides.sp	15.3677	-7.49557	0.882528	1.18723e-16	Bacteroidota	Bacteroidia	Bacteroidales	Tannerellaceae	Parabacteroides	NA	Decrease
ASV440:Peredibacter.sp	7.31464	-6.42415	0.757075	1.25849e-16	Bdellovibrionota	Bdellovibrionia	Bacteriovoracales	Bacteriovoracaceae	Peredibacter	NA	Decrease
ASV308:AAP99.sp	17.5938	-7.68937	0.906333	1.26305e-16	Proteobacteria	Gammaproteobacteria	Burkholderiales	Sutterellaceae	AAP99	NA	Decrease
ASV183:Clostridium sensu stricto 1.sp	13.521	-7.31182	0.874561	3.53184e-16	Firmicutes	Clostridia	Clostridiales	Clostridiaceae	Clostridium sensu stricto 1	NA	Decrease
ASV586:Chryseobacterium.sp	8.89489	-6.70837	0.812645	8.45161e-16	Bacteroidota	Bacteroidia	Flavobacteriales	Weeksellaceae	Chryseobacterium	NA	Decrease
ASV606:Pseudofulvimonas.sp	7.12578	-6.39163	0.780303	1.41495e-15	Proteobacteria	Gammaproteobacteria	Xanthomonadales	Rhodanobacteraceae	Pseudofulvimonas	NA	Decrease
ASV400:Bacteriovorax.sp	7.67645	-6.49181	0.80315	3.32193e-15	Bdellovibrionota	Bdellovibrionia	Bacteriovoracales	Bacteriovoracaceae	Bacteriovorax	NA	Decrease
ASV376:Paenibacillus.sp	10.1957	-6.89889	0.859788	5.33789e-15	Firmicutes	Bacilli	Paenibacillales	Paenibacillaceae	Paenibacillus	NA	Decrease
ASV523:NA.sp	6.88265	-6.3437	0.802815	1.37841e-14	Bacteroidota	Bacteroidia	Flavobacteriales	NS9 marine group	NA	NA	Decrease
ASV600:Methylotenera.sp	6.59796	-6.2767	0.80473	3.04139e-14	Proteobacteria	Gammaproteobacteria	Burkholderiales	Methylophilaceae	Methylotenera	NA	Decrease
ASV369:NA.sp	24.6731	-8.17661	1.05511	4.49012e-14	Actinobacteriota	Acidimicrobiia	Microtrichales	Microtrichaceae	NA	NA	Decrease
ASV155:Paracoccus.sp	19.2207	-7.81711	1.03211	1.71214e-13	Proteobacteria	Alphaproteobacteria	Rhodobacterales	Rhodobacteraceae	Paracoccus	NA	Decrease
ASV419:Bdellovibrio.sp	17.3984	-7.67218	1.06133	2.1937e-12	Bdellovibrionota	Bdellovibrionia	Bdellovibrionales	Bdellovibrionaceae	Bdellovibrio	NA	Decrease
ASV460:Bdellovibrio.sp	10.2857	-6.42345	0.894029	2.98949e-12	Bdellovibrionota	Bdellovibrionia	Bdellovibrionales	Bdellovibrionaceae	Bdellovibrio	NA	Decrease
ASV459:Prosthecobacter.sp	11.3978	-7.06473	0.984031	3.07531e-12	Verrucomicrobiota	Verrucomicrobiae	Verrucomicrobiales	Verrucomicrobiaceae	Prosthecobacter	NA	Decrease
ASV204:Ottowia.sp	63.9911	-9.55072	1.37396	1.54666e-11	Proteobacteria	Gammaproteobacteria	Burkholderiales	Comamonadaceae	Ottowia	NA	Decrease
ASV245:NA.sp	18.8442	-7.78842	1.12129	1.59495e-11	Proteobacteria	Alphaproteobacteria	Sphingomonadales	Sphingomonadaceae	NA	NA	Decrease
ASV321:Faecalitalea.sp	10.5138	-6.94737	1.02197	4.30806e-11	Firmicutes	Bacilli	Erysipelotrichales	Erysipelotrichaceae	Faecalitalea	NA	Decrease
ASV233:Bacteroides.sp	12.3286	-7.17714	1.06173	5.57592e-11	Bacteroidota	Bacteroidia	Bacteroidales	Bacteroidaceae	Bacteroides	NA	Decrease
ASV35:Rheinheimera.sp	92.6456	-4.8899	0.724349	5.90091e-11	Proteobacteria	Gammaproteobacteria	Enterobacterales	Alteromonadaceae	Rheinheimera	NA	Decrease
ASV71:Tsukamurella.sp	9.73417	-6.8386	1.0166	6.86821e-11	Actinobacteriota	Actinobacteria	Corynebacteriales	Tsukamurellaceae	Tsukamurella	NA	Decrease
ASV594:Thermomonas.sp	8.65657	-6.6698	0.992355	7.10284e-11	Proteobacteria	Gammaproteobacteria	Xanthomonadales	Xanthomonadaceae	Thermomonas	NA	Decrease
ASV337:Pedobacter.sp	27.7956	-8.34834	1.25687	1.19653e-10	Bacteroidota	Bacteroidia	Sphingobacteriales	Sphingobacteriaceae	Pedobacter	NA	Decrease
ASV309:NA.sp	30.7666	-8.49481	1.28857	1.65556e-10	Actinobacteriota	Acidimicrobiia	Microtrichales	Microtrichaceae	NA	NA	Decrease
ASV428:Timonella.sp	7.81153	-6.51841	0.98898	1.6616e-10	Actinobacteriota	Actinobacteria	Micrococcales	Micrococcales Incertae Sedis	Timonella	NA	Decrease
ASV332:NA.sp	28.8251	-8.40059	1.28257	2.17891e-10	Actinobacteriota	Acidimicrobiia	Microtrichales	Microtrichaceae	NA	NA	Decrease
ASV3:Taibaiella.sp	1511.66	-2.34031	0.367578	7.13642e-10	Bacteroidota	Bacteroidia	Chitinophagales	Chitinophagaceae	Taibaiella	NA	Decrease
ASV381:Faecalitalea.sp	6.06747	-6.15496	0.969982	8.06739e-10	Firmicutes	Bacilli	Erysipelotrichales	Erysipelotrichaceae	Faecalitalea	NA	Decrease
ASV800:Ferruginibacter.sp	4.49992	-5.72834	0.91934	1.64157e-09	Bacteroidota	Bacteroidia	Chitinophagales	Chitinophagaceae	Ferruginibacter	NA	Decrease
ASV206:Rheinheimera.sp	74.7076	-6.42298	1.03548	1.95155e-09	Proteobacteria	Gammaproteobacteria	Enterobacterales	Alteromonadaceae	Rheinheimera	NA	Decrease
ASV221:Parabacteroides.sp	16.665	-7.60983	1.25658	4.8375e-09	Bacteroidota	Bacteroidia	Bacteroidales	Tannerellaceae	Parabacteroides	NA	Decrease
ASV407:Leucobacter.sp	12.6611	-7.21394	1.20955	8.47787e-09	Actinobacteriota	Actinobacteria	Micrococcales	Microbacteriaceae	Leucobacter	NA	Decrease
ASV93:TM7a.sp	10.7268	-6.97435	1.1888	1.50887e-08	Patescibacteria	Saccharimonadia	Saccharimonadales	Saccharimonadaceae	TM7a	NA	Decrease
ASV330:Dyadobacter.sp	13.7548	-7.33371	1.25404	1.67971e-08	Bacteroidota	Bacteroidia	Cytophagales	Spirosomaceae	Dyadobacter	NA	Decrease
ASV100:NA.sp	45.8776	-2.8585	0.497346	3.01298e-08	Verrucomicrobiota	Lentisphaeria	Victivallales	vadinBE97	NA	NA	Decrease
ASV820:Simplicispira.sp	5.36265	-5.96962	1.05185	4.58134e-08	Proteobacteria	Gammaproteobacteria	Burkholderiales	Comamonadaceae	Simplicispira	NA	Decrease
ASV583:Iamia.sp	8.25604	-6.59822	1.17262	6.04322e-08	Actinobacteriota	Acidimicrobiia	Microtrichales	Iamiaceae	Iamia	NA	Decrease
ASV553:Chryseobacterium.sp	10.2481	-6.91032	1.23402	7.03061e-08	Bacteroidota	Bacteroidia	Flavobacteriales	Weeksellaceae	Chryseobacterium	NA	Decrease
ASV717:NA.sp	4.87891	-5.84377	1.0516	8.90599e-08	Bacteroidota	Bacteroidia	Flavobacteriales	NS9 marine group	NA	NA	Decrease
ASV30:Sphingobacterium.nematocida	160.882	-6.906	1.24585	9.59116e-08	Bacteroidota	Bacteroidia	Sphingobacteriales	Sphingobacteriaceae	Sphingobacterium	nematocida	Decrease
ASV287:Devosia.riboflavina	15.4078	-5.36492	0.97441	1.18089e-07	Proteobacteria	Alphaproteobacteria	Rhizobiales	Devosiaceae	Devosia	riboflavina	Decrease
ASV74:Acinetobacter.wuhouensis	275.914	-2.01777	0.368086	1.33993e-07	Proteobacteria	Gammaproteobacteria	Pseudomonadales	Moraxellaceae	Acinetobacter	wuhouensis	Decrease
ASV559:Pedobacter.sp	5.76499	-6.08253	1.14429	3.27443e-07	Bacteroidota	Bacteroidia	Sphingobacteriales	Sphingobacteriaceae	Pedobacter	NA	Decrease
ASV343:NA.sp	8.48871	-6.63689	1.25104	3.45159e-07	Bacteroidota	Bacteroidia	Chitinophagales	Chitinophagaceae	NA	NA	Decrease
ASV256:Bosea.sp	6.77176	-6.31313	1.19493	3.87165e-07	Proteobacteria	Alphaproteobacteria	Rhizobiales	Beijerinckiaceae	Bosea	NA	Decrease
ASV291:Limnobacter.sp	7.86718	-6.52787	1.25899	6.41215e-07	Proteobacteria	Gammaproteobacteria	Burkholderiales	Burkholderiaceae	Limnobacter	NA	Decrease
ASV242:Microbacterium.sp	13.327	-7.28814	1.4176	8.06863e-07	Actinobacteriota	Actinobacteria	Micrococcales	Microbacteriaceae	Microbacterium	NA	Decrease
ASV394:Paracoccus.sanguinis	13.685	-7.32586	1.44712	1.21819e-06	Proteobacteria	Alphaproteobacteria	Rhodobacterales	Rhodobacteraceae	Paracoccus	sanguinis	Decrease
ASV774:Arenimonas.aquatica	4.44336	-5.70892	1.13331	1.37013e-06	Proteobacteria	Gammaproteobacteria	Xanthomonadales	Xanthomonadaceae	Arenimonas	aquatica	Decrease
ASV371:Rikenella.sp	5.39315	-5.98373	1.20064	1.80257e-06	Bacteroidota	Bacteroidia	Bacteroidales	Rikenellaceae	Rikenella	NA	Decrease
ASV616:Bdellovibrio.sp	5.82184	-4.11042	0.843822	3.12489e-06	Bdellovibrionota	Bdellovibrionia	Bdellovibrionales	Bdellovibrionaceae	Bdellovibrio	NA	Decrease
ASV742:Edaphobaculum.sp	3.021	-5.1554	1.11806	1.0695e-05	Bacteroidota	Bacteroidia	Chitinophagales	Chitinophagaceae	Edaphobaculum	NA	Decrease
ASV798:Flavihumibacter.sp	2.11781	-4.6459	1.0092	1.10431e-05	Bacteroidota	Bacteroidia	Chitinophagales	Chitinophagaceae	Flavihumibacter	NA	Decrease
ASV411:Pirellula.sp	7.27773	-6.41684	1.43178	1.92991e-05	Planctomycetota	Planctomycetes	Pirellulales	Pirellulaceae	Pirellula	NA	Decrease
ASV604:Sphingomonas.sp	6.59779	-6.27398	1.39985	1.92991e-05	Proteobacteria	Alphaproteobacteria	Sphingomonadales	Sphingomonadaceae	Sphingomonas	NA	Decrease
ASV568:Pedomicrobium.sp	2.78187	-5.03342	1.12439	1.96927e-05	Proteobacteria	Alphaproteobacteria	Rhizobiales	Hyphomicrobiaceae	Pedomicrobium	NA	Decrease
ASV214:Pseudomonas.koreensis	6.83177	-6.3239	1.41468	2.01293e-05	Proteobacteria	Gammaproteobacteria	Pseudomonadales	Pseudomonadaceae	Pseudomonas	koreensis	Decrease
ASV462:Ottowia.sp	10.4202	-5.64343	1.27164	2.3309e-05	Proteobacteria	Gammaproteobacteria	Burkholderiales	Comamonadaceae	Ottowia	NA	Decrease
ASV350:Bacteroides.sp	6.3704	-6.22341	1.41218	2.64885e-05	Bacteroidota	Bacteroidia	Bacteroidales	Bacteroidaceae	Bacteroides	NA	Decrease
ASV182:Parasegetibacter.sp	66.4008	-2.84874	0.648407	2.79775e-05	Bacteroidota	Bacteroidia	Chitinophagales	Chitinophagaceae	Parasegetibacter	NA	Decrease
ASV298:dgA-11 gut group.sp	3.87499	-5.50912	1.26729	3.43199e-05	Bacteroidota	Bacteroidia	Bacteroidales	Rikenellaceae	dgA-11 gut group	NA	Decrease
ASV33:Acinetobacter.sp	110.663	-4.58784	1.07658	5.03493e-05	Proteobacteria	Gammaproteobacteria	Pseudomonadales	Moraxellaceae	Acinetobacter	NA	Decrease
ASV520:Rheinheimera.sp	13.5383	-7.30989	1.72488	5.53135e-05	Proteobacteria	Gammaproteobacteria	Enterobacterales	Alteromonadaceae	Rheinheimera	NA	Decrease
ASV582:Pajaroellobacter.sp	8.11264	-6.57283	1.55329	5.66949e-05	Myxococcota	Polyangia	Polyangiales	Polyangiaceae	Pajaroellobacter	NA	Decrease
ASV383:TM7a.sp	4.49162	-5.71983	1.35848	6.20213e-05	Patescibacteria	Saccharimonadia	Saccharimonadales	Saccharimonadaceae	TM7a	NA	Decrease
ASV171:Hyphomicrobium.sp	11.868	-4.2577	1.01147	6.20878e-05	Proteobacteria	Alphaproteobacteria	Rhizobiales	Hyphomicrobiaceae	Hyphomicrobium	NA	Decrease
ASV468:Shinella.sp	10.5528	-6.95166	1.65484	6.42586e-05	Proteobacteria	Alphaproteobacteria	Rhizobiales	Rhizobiaceae	Shinella	NA	Decrease
ASV82:Simplicispira.metamorpha	261.294	-4.28209	1.02855	7.499e-05	Proteobacteria	Gammaproteobacteria	Burkholderiales	Comamonadaceae	Simplicispira	metamorpha	Decrease
ASV198:Rheinheimera.sp	50.4596	-5.40663	1.31124	8.79877e-05	Proteobacteria	Gammaproteobacteria	Enterobacterales	Alteromonadaceae	Rheinheimera	NA	Decrease
ASV567:NA.sp	3.7917	-5.47738	1.32819	8.79877e-05	Proteobacteria	Gammaproteobacteria	Burkholderiales	Comamonadaceae	NA	NA	Decrease
ASV662:Flavimaricola.sp	4.11309	-5.59564	1.35824	8.90228e-05	Proteobacteria	Alphaproteobacteria	Rhodobacterales	Rhodobacteraceae	Flavimaricola	NA	Decrease
ASV48:Dyadobacter.sp	4.32131	-5.66082	1.38628	0.000103797	Bacteroidota	Bacteroidia	Cytophagales	Spirosomaceae	Dyadobacter	NA	Decrease
ASV796:Rheinheimera.sp	4.20249	-5.62394	1.38002	0.000107145	Proteobacteria	Gammaproteobacteria	Enterobacterales	Alteromonadaceae	Rheinheimera	NA	Decrease
ASV12:NA.sp	682.227	-2.22417	0.547725	0.000113627	Proteobacteria	Gammaproteobacteria	Burkholderiales	Comamonadaceae	NA	NA	Decrease
ASV252:Pseudorhodoferax.sp	3.73785	-5.45664	1.36618	0.00014928	Proteobacteria	Gammaproteobacteria	Burkholderiales	Comamonadaceae	Pseudorhodoferax	NA	Decrease
ASV822:Gemmatimonas.sp	3.4914	-5.3597	1.34724	0.000158998	Gemmatimonadota	Gemmatimonadetes	Gemmatimonadales	Gemmatimonadaceae	Gemmatimonas	NA	Decrease
ASV373:Bdellovibrio.sp	3.65806	-5.42523	1.36947	0.000169988	Bdellovibrionota	Bdellovibrionia	Bdellovibrionales	Bdellovibrionaceae	Bdellovibrio	NA	Decrease
ASV78:Vitreoscilla.sp	188.332	-3.29981	0.83403	0.000173047	Proteobacteria	Gammaproteobacteria	Burkholderiales	Neisseriaceae	Vitreoscilla	NA	Decrease
ASV47:Devosia.sp	3.17133	-5.21989	1.3361	0.000209864	Proteobacteria	Alphaproteobacteria	Rhizobiales	Devosiaceae	Devosia	NA	Decrease
ASV157:TM7a.sp	9.55271	-5.03634	1.29169	0.000215989	Patescibacteria	Saccharimonadia	Saccharimonadales	Saccharimonadaceae	TM7a	NA	Decrease
ASV791:Zoogloea.sp	2.01507	-4.57632	1.17815	0.000228726	Proteobacteria	Gammaproteobacteria	Burkholderiales	Rhodocyclaceae	Zoogloea	NA	Decrease
ASV656:Flavobacterium.sp	6.96405	-5.3243	1.37214	0.000231763	Bacteroidota	Bacteroidia	Flavobacteriales	Flavobacteriaceae	Flavobacterium	NA	Decrease
ASV500:Lysinibacillus.sp	11.4866	-3.68494	0.954808	0.000251433	Firmicutes	Bacilli	Bacillales	Planococcaceae	Lysinibacillus	NA	Decrease
ASV895:Leadbetterella.sp	2.92877	-5.10956	1.3453	0.00031966	Bacteroidota	Bacteroidia	Cytophagales	Spirosomaceae	Leadbetterella	NA	Decrease
ASV702:Rikenella.sp	3.35161	-5.2958	1.42914	0.000454776	Bacteroidota	Bacteroidia	Bacteroidales	Rikenellaceae	Rikenella	NA	Decrease
ASV996:NA.sp	2.51433	-4.88207	1.32617	0.00049545	Actinobacteriota	Actinobacteria	Micrococcales	Intrasporangiaceae	NA	NA	Decrease
ASV754:Proteus.sp	6.79992	-6.3153	1.72168	0.00051849	Proteobacteria	Gammaproteobacteria	Enterobacterales	Morganellaceae	Proteus	NA	Decrease
ASV694:NA.sp	5.10741	-5.90726	1.62283	0.000574573	Proteobacteria	Alphaproteobacteria	Rhodobacterales	Rhodobacteraceae	NA	NA	Decrease
ASV510:Rhizorhapis.sp	5.9942	-4.72825	1.30192	0.00059037	Proteobacteria	Alphaproteobacteria	Sphingomonadales	Sphingomonadaceae	Rhizorhapis	NA	Decrease
ASV650:Limnobacter.sp	5.04515	-5.88753	1.64694	0.000727291	Proteobacteria	Gammaproteobacteria	Burkholderiales	Burkholderiaceae	Limnobacter	NA	Decrease
ASV736:Leucobacter.sp	4.21482	-5.63062	1.59233	0.00083492	Actinobacteriota	Actinobacteria	Micrococcales	Microbacteriaceae	Leucobacter	NA	Decrease
ASV105:Rheinheimera.sp	21.0579	-2.94444	0.833533	0.000842034	Proteobacteria	Gammaproteobacteria	Enterobacterales	Alteromonadaceae	Rheinheimera	NA	Decrease
ASV131:Parabacteroides.sp	127.909	-1.58624	0.449078	0.000842034	Bacteroidota	Bacteroidia	Bacteroidales	Tannerellaceae	Parabacteroides	NA	Decrease
ASV545:Devosia.sp	4.06053	-5.57768	1.59289	0.00093621	Proteobacteria	Alphaproteobacteria	Rhizobiales	Devosiaceae	Devosia	NA	Decrease
ASV91:Gordonia.hydrophobica	8.90048	-6.70621	1.92036	0.000966993	Actinobacteriota	Actinobacteria	Corynebacteriales	Nocardiaceae	Gordonia	hydrophobica	Decrease
ASV1046:Flavobacterium.sp	2.26599	-4.73261	1.35566	0.000968311	Bacteroidota	Bacteroidia	Flavobacteriales	Flavobacteriaceae	Flavobacterium	NA	Decrease
ASV789:Pseudoxanthomonas.sp	3.76038	-5.46641	1.5828	0.00110615	Proteobacteria	Gammaproteobacteria	Xanthomonadales	Xanthomonadaceae	Pseudoxanthomonas	NA	Decrease
ASV357:Brevundimonas.sp	3.62936	-5.4123	1.58066	0.0012227	Proteobacteria	Alphaproteobacteria	Caulobacterales	Caulobacteraceae	Brevundimonas	NA	Decrease
ASV646:NA.sp	3.77885	-5.47298	1.60465	0.00127557	Bacteroidota	Bacteroidia	Cytophagales	Spirosomaceae	NA	NA	Decrease
ASV216:Rhodobacter.sp	22.6064	-2.1055	0.62341	0.00142899	Proteobacteria	Alphaproteobacteria	Rhodobacterales	Rhodobacteraceae	Rhodobacter	NA	Decrease
ASV270:Pedobacter.sp	38.8325	-4.03679	1.21428	0.00172005	Bacteroidota	Bacteroidia	Sphingobacteriales	Sphingobacteriaceae	Pedobacter	NA	Decrease
ASV578:Oceanobacter.sp	2.20638	-4.69041	1.4226	0.00188563	Proteobacteria	Gammaproteobacteria	Pseudomonadales	Saccharospirillaceae	Oceanobacter	NA	Decrease
ASV493:NA.sp	3.13507	-5.19944	1.58944	0.00204873	Proteobacteria	Gammaproteobacteria	Burkholderiales	Comamonadaceae	NA	NA	Decrease
ASV356:Peredibacter.sp	22.8949	-4.46104	1.36871	0.00212459	Bdellovibrionota	Bdellovibrionia	Bacteriovoracales	Bacteriovoracaceae	Peredibacter	NA	Decrease
ASV593:Sphingopyxis.sp	7.06333	-4.37553	1.34747	0.00220432	Proteobacteria	Alphaproteobacteria	Sphingomonadales	Sphingomonadaceae	Sphingopyxis	NA	Decrease
ASV442:Aquabacterium.sp	13.6827	-7.32579	2.28147	0.00248068	Proteobacteria	Gammaproteobacteria	Burkholderiales	Comamonadaceae	Aquabacterium	NA	Decrease
ASV318:Xenophilus.sp	2.79446	-5.0398	1.57178	0.00251325	Proteobacteria	Gammaproteobacteria	Burkholderiales	Comamonadaceae	Xenophilus	NA	Decrease
ASV51:Brevundimonas.terrae	228.85	-0.967274	0.30286	0.00261842	Proteobacteria	Alphaproteobacteria	Caulobacterales	Caulobacteraceae	Brevundimonas	terrae	Decrease
ASV644:Persicitalea.sp	6.94937	-4.5848	1.46629	0.0032366	Bacteroidota	Bacteroidia	Cytophagales	Spirosomaceae	Persicitalea	NA	Decrease
ASV597:Rheinheimera.sp	4.97156	-5.86622	1.88814	0.00344803	Proteobacteria	Gammaproteobacteria	Enterobacterales	Alteromonadaceae	Rheinheimera	NA	Decrease
ASV6:NA.sp	323.074	-1.52395	0.50677	0.00471791	Proteobacteria	Alphaproteobacteria	Sphingomonadales	Sphingomonadaceae	NA	NA	Decrease
ASV148:Gordonia.sp	33.9278	-1.10301	0.367065	0.00474001	Actinobacteriota	Actinobacteria	Corynebacteriales	Nocardiaceae	Gordonia	NA	Decrease
ASV1042:NA.sp	2.13861	-4.65197	1.5606	0.00508751	Bacteroidota	Bacteroidia	Chitinophagales	Chitinophagaceae	NA	NA	Decrease
ASV341:Rheinheimera.sp	8.45077	-6.63042	2.23644	0.00531977	Proteobacteria	Gammaproteobacteria	Enterobacterales	Alteromonadaceae	Rheinheimera	NA	Decrease
ASV790:Rikenella.sp	2.27465	-4.74321	1.635	0.00642853	Bacteroidota	Bacteroidia	Bacteroidales	Rikenellaceae	Rikenella	NA	Decrease
ASV326:Bacteroides.sp	7.45735	-6.44973	2.22815	0.00654378	Bacteroidota	Bacteroidia	Bacteroidales	Bacteroidaceae	Bacteroides	NA	Decrease
ASV328:Pseudoxanthomonas.mexicana	6.69432	-6.29587	2.20977	0.00747649	Proteobacteria	Gammaproteobacteria	Xanthomonadales	Xanthomonadaceae	Pseudoxanthomonas	mexicana	Decrease
ASV118:Glutamicibacter.sp	6.25782	-6.19797	2.20314	0.00826139	Actinobacteriota	Actinobacteria	Micrococcales	Micrococcaceae	Glutamicibacter	NA	Decrease
ASV983:NA.sp	3.00606	-5.14221	1.85037	0.009092	Acidobacteriota	Blastocatellia	Blastocatellales	Blastocatellaceae	NA	NA	Decrease
ASV474:Leucobacter.sp	5.0933	-4.12329	1.49671	0.00966704	Actinobacteriota	Actinobacteria	Micrococcales	Microbacteriaceae	Leucobacter	NA	Decrease
