# Supplementary material for: Bsal susceptibility depends on host origin but not on skin microbiota in captive Pleurodeles waltl
Source: Anim Microbiome. 2025 Nov 28;7:123. doi: 10.1186/s42523-025-00485-x (PMC12661705; doi:10.1186/s42523-025-00485-x)
Supplement: Supplementary file 5 — Supplementary Material 5 [file 42523_2025_485_MOESM5_ESM.xlsx]

## Sheet: Sheet1
Contrast	F-value	df (model)	df (residual)	R²	p-value
Source group 2 vs. Source group 1	50.04	1	30	0.63	0.0001
Source group 2 vs. Source group 3	13.71	1	20	0.41	0.0001
Source group 1 vs. Source group 3	28.86	1	28	0.51	0.0001
